# Supplementary material for: Changes in landscape and climate in Mexico and Texas reveal small effects on migratory habitat of monarch butterflies (Danaus plexippus)
Source: Sci Rep. 2024 Mar 20;14:6703. doi: 10.1038/s41598-024-56693-z (PMC10954652; doi:10.1038/s41598-024-56693-z)
Supplement: Supplementary file 1 — Supplementary Information 1. [file 41598_2024_56693_MOESM1_ESM.xlsx]

## Sheet: Data 1
	GLAD Land cover classes
NLCD land cover classes	Bare	Shrub/herbaceous	Tree Cover	Wetland shrub/herb	Wetland tree cover	Water	Cropland	Built-up	Ocean
No Data/Ocean	0.00103277	0.0158087	0.00035279	0.0648188	0.000301945	0.0339078	0.000201148	0.0068153	0.876761
Water	2.21354e-06	0.0475165	0.00988307	0.0764864	0.0092468	0.811664	0.00795225	0.017382	0.0198672
Developed Open Space	2.06578e-05	0.350856	0.104955	0.00528207	0.0106226	0.000835344	0.0488131	0.4786	1.48125e-05
Developed Low Intensity	1.49345e-05	0.171662	0.0443197	0.00693989	0.00419029	0.00215028	0.0151836	0.755511	2.74446e-05
Developed Medium Intensity	2.84728e-05	0.0757139	0.00570997	0.00328359	0.000725387	0.00177285	0.00796787	0.904768	3.01477e-05
Developed High Intensity	0.000202379	0.0331703	0.000863434	0.0017757	5.7432e-05	0.00116935	0.00317751	0.959516	6.83714e-05
Barren	0.0117639	0.603177	0.00967605	0.102829	0.00106169	0.0701939	0.0208185	0.170785	0.00969546
Deciduous Forest	0	0.275412	0.657922	0.00622826	0.0199277	0.00120019	0.00386364	0.0354456	9.48389e-07
Evergreen Forest	0	0.13372	0.767312	0.00257129	0.0599772	0.00120849	0.000621912	0.034584	5.43351e-06
Mixed Forest	0	0.0792854	0.806532	0.00369246	0.0821914	0.00122773	0.00104767	0.0260188	4.85315e-06
Shrubland	0.000428002	0.923605	0.028472	0.0024965	0.00197657	0.000300252	0.012431	0.0302905	2.28275e-07
Grassland	0.000160496	0.824468	0.0317937	0.0124402	0.00331066	0.000982658	0.0712885	0.055552	3.47361e-06
Pasture/Hay	1.23377e-08	0.778235	0.0618795	0.0228884	0.00399682	0.000866476	0.0893839	0.0427488	1.30779e-06
Crops	2.89092e-07	0.125052	0.00161801	0.00589942	0.000743773	0.000515679	0.844236	0.021934	9.70524e-07
Woody Wetlands	0	0.0927286	0.544995	0.0273814	0.312584	0.00294416	0.00310506	0.0162388	2.33747e-05
Herbaceous Wetlands	4.02734e-05	0.267793	0.0488498	0.528498	0.046912	0.0513386	0.0196743	0.0353906	0.00150283
