# Supplementary material for: Changes in landscape and climate in Mexico and Texas reveal small effects on migratory habitat of monarch butterflies (Danaus plexippus)
Source: Sci Rep. 2024 Mar 20;14:6703. doi: 10.1038/s41598-024-56693-z (PMC10954652; doi:10.1038/s41598-024-56693-z)
Supplement: Supplementary file 2 — Supplementary Information 2. [file 41598_2024_56693_MOESM2_ESM.xlsx]

## Sheet: Data 2
Year	Crop	CDL Code	Area_SqM	Percent_Total
2008	Background	0	10101436200	N/A
2008	Corn	1	5448113100	0.0863
2008	Cotton	2	6099278400	0.0966
2008	Rice	3	841222800	0.0133
2008	Sorghum	4	10876719600	0.1723
2008	Soybeans	5	699666300	0.0111
2008	Sunflower	6	57469500	0.0009
2008	Peanuts	10	116264700	0.0018
2008	Sweet Corn	12	100800	0
2008	Pop or Orn Corn	13	3244500	0.0001
2008	Barley	21	5645700	0.0001
2008	Spring Wheat	23	31154400	0.0005
2008	Winter Wheat	24	15485979600	0.2453
2008	Other Small Grains	25	1225800	0
2008	Dbl Crop WinWht/Soybeans	26	34033500	0.0005
2008	Rye	27	111503700	0.0018
2008	Oats	28	1595813400	0.0253
2008	Millet	29	5052600	0.0001
2008	Safflower	33	212400	0
2008	Alfalfa	36	71681400	0.0011
2008	Other Hay/Non Alfalfa	37	11104865100	0.1759
2008	Sugarbeets	41	225900	0
2008	Dry Beans	42	6128100	0.0001
2008	Potatoes	43	1314000	0
2008	Other Crops	44	13696200	0.0002
2008	Sugarcane	45	179793900	0.0028
2008	Sweet Potatoes	46	3564900	0.0001
2008	Misc Vegs & Fruits	47	417600	0
2008	Watermelons	48	33123600	0.0005
2008	Onions	49	16675200	0.0003
2008	Cucumbers	50	5627700	0.0001
2008	Peas	53	13188600	0.0002
2008	Tomatoes	54	440100	0
2008	Herbs	57	9217800	0.0001
2008	Clover/Wildflowers	58	3682800	0.0001
2008	Sod/Grass Seed	59	255689100	0.0041
2008	Fallow/Idle Cropland	61	9584100000	0.1518
2008	Peaches	67	2286900	0
2008	Christmas Trees	70	163800	0
2008	Other Tree Crops	71	217800	0
2008	Citrus	72	33254100	0.0005
2008	Pecans	74	137885400	0.0022
2008	Aquaculture	92	71736300	0.0011
2008	Open Water	111	7239175200	N/A
2008	Developed/Open Space	121	22095310500	N/A
2008	Developed/Low Intensity	122	9800778600	N/A
2008	Developed/Med Intensity	123	4401335700	N/A
2008	Developed/High Intensity	124	1763631000	N/A
2008	Barren	131	1242142200	N/A
2008	Deciduous Forest	141	29209390200	N/A
2008	Evergreen Forest	142	37327983300	N/A
2008	Mixed Forest	143	6575041800	N/A
2008	Shrubland	152	183069724500	N/A
2008	Grass/Pasture	176	130165291800	N/A
2008	Woody Wetlands	190	18643867200	N/A
2008	Herbaceous Wetlands	195	4081061700	N/A
2008	Triticale	205	51323400	0.0008
2008	Carrots	206	431100	0
2008	Cantaloupes	209	979200	0
2008	Oranges	212	789300	0
2008	Honeydew Melons	213	1943100	0
2008	Greens	219	562500	0
2008	Squash	222	842400	0
2008	Vetch	224	1519200	0
2008	Dbl Crop WinWht/Corn	225	6139800	0.0001
2008	Dbl Crop Oats/Corn	226	1397700	0
2008	Dbl Crop WinWht/Sorghum	236	67361400	0.0011
2008	Dbl Crop WinWht/Cotton	238	23831100	0.0004
2008	Dbl Crop Soybeans/Oats	240	1609200	0
2008	Dbl Crop Corn/Soybeans	241	1824300	0
2008	Blueberries	242	462600	0
2008	Cabbage	243	1132200	0
2008	Radishes	246	18900	0
2011	Background	0	10101436200	N/A
2011	Corn	1	4568699700	0.0936
2011	Cotton	2	12944744100	0.2652
2011	Rice	3	839615400	0.0172
2011	Sorghum	4	5407451100	0.1108
2011	Soybeans	5	576788400	0.0118
2011	Sunflower	6	86928300	0.0018
2011	Peanuts	10	40850100	0.0008
2011	Sweet Corn	12	572400	0
2011	Mint	14	570600	0
2011	Barley	21	11899800	0.0002
2011	Durum Wheat	22	67500	0
2011	Spring Wheat	23	109620900	0.0022
2011	Winter Wheat	24	14283943200	0.2926
2011	Dbl Crop WinWht/Soybeans	26	38879100	0.0008
2011	Rye	27	83537100	0.0017
2011	Oats	28	1476231300	0.0302
2011	Millet	29	1462500	0
2011	Canola	31	13698000	0.0003
2011	Rape Seed	34	675000	0
2011	Alfalfa	36	57997800	0.0012
2011	Dry Beans	42	1296000	0
2011	Potatoes	43	1921500	0
2011	Other Crops	44	13702500	0.0003
2011	Sugarcane	45	77090400	0.0016
2011	Sweet Potatoes	46	2169900	0
2011	Misc Vegs & Fruits	47	227700	0
2011	Watermelons	48	1692900	0
2011	Onions	49	1354500	0
2011	Peas	53	394200	0
2011	Herbs	57	23919300	0.0005
2011	Clover/Wildflowers	58	9781200	0.0002
2011	Switchgrass	60	269100	0
2011	Fallow/Idle Cropland	61	7572393000	0.1551
2011	Peaches	67	1542600	0
2011	Grapes	69	180000	0
2011	Christmas Trees	70	34200	0
2011	Other Tree Crops	71	216900	0
2011	Citrus	72	1456200	0
2011	Pecans	74	113826600	0.0023
2011	Aquaculture	92	56385900	0.0012
2011	Open Water	111	6852148200	N/A
2011	Developed/Open Space	121	22248219600	N/A
2011	Developed/Low Intensity	122	9931312800	N/A
2011	Developed/Med Intensity	123	4222097100	N/A
2011	Developed/High Intensity	124	1752525900	N/A
2011	Barren	131	1220978700	N/A
2011	Deciduous Forest	141	27948726000	N/A
2011	Evergreen Forest	142	36693885600	N/A
2011	Mixed Forest	143	5214459600	N/A
2011	Shrubland	152	190833830100	N/A
2011	Grass/Pasture	176	136426533300	N/A
2011	Woody Wetlands	190	22625251200	N/A
2011	Herbaceous Wetlands	195	3956940900	N/A
2011	Triticale	205	59233500	N/A
2011	Carrots	206	226800	N/A
2011	Cantaloupes	209	652500	0
2011	Olives	211	74700	0
2011	Oranges	212	387000	0
2011	Peppers	216	120600	0
2011	Greens	219	235800	0
2011	Squash	222	26100	0
2011	Vetch	224	2339100	0
2011	Dbl Crop WinWht/Corn	225	6424200	0.0001
2011	Dbl Crop Oats/Corn	226	152100	0
2011	Pumpkins	229	24300	0
2011	Dbl Crop Barley/Sorghum	235	27900	0
2011	Dbl Crop WinWht/Sorghum	236	63872100	0.0013
2011	Dbl Crop WinWht/Cotton	238	251254800	0.0051
2011	Dbl Crop Soybeans/Cotton	239	315000	0
2011	Blueberries	242	460800	0
2011	Cabbage	243	1206000	0
2011	Cranberries	250	549000	0
2013	Background	0	10101436200	N/A
2013	Corn	1	5857729200	0.1076
2013	Cotton	2	7960476600	0.1462
2013	Rice	3	668733300	0.0123
2013	Sorghum	4	8146828800	0.1496
2013	Soybeans	5	318007800	0.0058
2013	Sunflower	6	234478800	0.0043
2013	Peanuts	10	41963400	0.0008
2013	Sweet Corn	12	1202400	0
2013	Pop or Orn Corn	13	586800	0
2013	Mint	14	675000	0
2013	Barley	21	59254200	0.0011
2013	Spring Wheat	23	121527000	0.0022
2013	Winter Wheat	24	15943489200	0.2928
2013	Dbl Crop WinWht/Soybeans	26	37296900	0.0007
2013	Rye	27	94362300	0.0017
2013	Oats	28	1333161000	0.0245
2013	Millet	29	7766100	0.0001
2013	Canola	31	30435300	0.0006
2013	Flaxseed	32	305100	0
2013	Safflower	33	1279800	0
2013	Alfalfa	36	48719700	0.0009
2013	Other Hay/Non Alfalfa	37	8098785900	0.1488
2013	Sugarbeets	41	48600	0
2013	Dry Beans	42	521100	0
2013	Potatoes	43	9369900	0.0002
2013	Other Crops	44	41205600	0.0008
2013	Sugarcane	45	123241500	0.0023
2013	Sweet Potatoes	46	623700	0
2013	Watermelons	48	9450000	0.0002
2013	Onions	49	25782300	0.0005
2013	Cucumbers	50	198000	0
2013	Peas	53	598500	0
2013	Caneberries	55	234900	0
2013	Herbs	57	78226200	0.0014
2013	Clover/Wildflowers	58	3141900	0.0001
2013	Sod/Grass Seed	59	149211000	0.0027
2013	Switchgrass	60	569700	0
2013	Fallow/Idle Cropland	61	4477629600	0.0822
2013	Peaches	67	608400	0
2013	Grapes	69	14400	0
2013	Christmas Trees	70	161100	0
2013	Citrus	72	31312800	0.0006
2013	Pecans	74	82878300	0.0015
2013	Aquaculture	92	39858300	0.0007
2013	Open Water	111	6747000300	N/A
2013	Developed/Open Space	121	22051157400	N/A
2013	Developed/Low Intensity	122	9802350000	N/A
2013	Developed/Med Intensity	123	4137931800	N/A
2013	Developed/High Intensity	124	1714437000	N/A
2013	Barren	131	1194900300	N/A
2013	Deciduous Forest	141	27834313500	N/A
2013	Evergreen Forest	142	36756194400	N/A
2013	Mixed Forest	143	5162684400	N/A
2013	Shrubland	152	188998707600	N/A
2013	Grass/Pasture	176	133014617100	N/A
2013	Woody Wetlands	190	22694101200	N/A
2013	Herbaceous Wetlands	195	4186990800	N/A
2013	Triticale	205	56248200	0.001
2013	Carrots	206	382500	0
2013	Cantaloupes	209	317700	0
2013	Oranges	212	7062300	0.0001
2013	Greens	219	509400	0
2013	Squash	222	650700	0
2013	Vetch	224	1754100	0
2013	Dbl Crop WinWht/Corn	225	12744000	0.0002
2013	Dbl Crop Oats/Corn	226	13050000	0.0002
2013	Dbl Crop Barley/Sorghum	235	1662300	0
2013	Dbl Crop WinWht/Sorghum	236	95032800	0.0017
2013	Dbl Crop WinWht/Cotton	238	167836500	0.0031
2013	Dbl Crop Corn/Soybeans	241	1112400	0
2013	Blueberries	242	112500	0
2013	Cabbage	243	2766600	0.0001
2016	Background	0	10101436200	N/A
2016	Corn	1	6958444500	0.1238
2016	Cotton	2	8568847800	0.1525
2016	Rice	3	944262900	0.0168
2016	Sorghum	4	7779908700	0.1384
2016	Soybeans	5	505036800	0.009
2016	Sunflower	6	37188900	0.0007
2016	Peanuts	10	36837000	0.0007
2016	Sweet Corn	12	7604100	0.0001
2016	Barley	21	22329900	0.0004
2016	Spring Wheat	23	182985300	0.0033
2016	Winter Wheat	24	13682426400	0.2435
2016	Dbl Crop WinWht/Soybeans	26	14487300	0.0003
2016	Rye	27	166529700	0.003
2016	Oats	28	1755410400	0.0312
2016	Millet	29	3926700	0.0001
2016	Canola	31	72654300	0.0013
2016	Alfalfa	36	59571000	0.0011
2016	Other Hay/Non Alfalfa	37	6284753100	0.1118
2016	Sugarbeets	41	30600	0
2016	Dry Beans	42	7340400	0.0001
2016	Potatoes	43	1536300	0
2016	Other Crops	44	13600800	0.0002
2016	Sugarcane	45	178116300	0.0032
2016	Misc Vegs & Fruits	47	107100	0
2016	Watermelons	48	10676700	0.0002
2016	Onions	49	10440000	0.0002
2016	Peas	53	12113100	0.0002
2016	Tomatoes	54	397800	0
2016	Herbs	57	26865900	0.0005
2016	Clover/Wildflowers	58	1042200	0
2016	Sod/Grass Seed	59	182910600	0.0033
2016	Switchgrass	60	377100	0
2016	Fallow/Idle Cropland	61	8254148400	0.1469
2016	Peaches	67	385200	0
2016	Grapes	69	87300	0
2016	Christmas Trees	70	29700	0
2016	Other Tree Crops	71	709200	0
2016	Citrus	72	40812300	0.0007
2016	Pecans	74	114693300	0.002
2016	Pears	77	23400	0
2016	Aquaculture	92	40155300	0.0007
2016	Open Water	111	7585673400	N/A
2016	Developed/Open Space	121	21789583200	N/A
2016	Developed/Low Intensity	122	9903653100	N/A
2016	Developed/Med Intensity	123	5188061700	N/A
2016	Developed/High Intensity	124	2051905500	N/A
2016	Barren	131	1738741500	N/A
2016	Deciduous Forest	141	28434578400	N/A
2016	Evergreen Forest	142	35120645100	N/A
2016	Mixed Forest	143	6428121300	N/A
2016	Shrubland	152	212106880800	N/A
2016	Grass/Pasture	176	108864072000	N/A
2016	Woody Wetlands	190	18507634200	N/A
2016	Herbaceous Wetlands	195	4822418700	N/A
2016	Triticale	205	84550500	0.0015
2016	Carrots	206	4185000	0.0001
2016	Cantaloupes	209	1308600	0
2016	Olives	211	1611000	0
2016	Oranges	212	12012300	0.0002
2016	Honeydew Melons	213	484200	0
2016	Peppers	216	63900	0
2016	Greens	219	5420700	0.0001
2016	Squash	222	1941300	0
2016	Vetch	224	112500	0
2016	Dbl Crop WinWht/Corn	225	18139500	0.0003
2016	Dbl Crop Oats/Corn	226	2590200	0
2016	Pumpkins	229	432900	0
2016	Dbl Crop WinWht/Sorghum	236	26483400	0.0005
2016	Dbl Crop Barley/Corn	237	1576800	0
2016	Dbl Crop WinWht/Cotton	238	52349400	0.0009
2016	Dbl Crop Soybeans/Oats	240	74700	0
2016	Dbl Crop Corn/Soybeans	241	315000	0
2016	Blueberries	242	228600	0
2016	Cabbage	243	2492100	0
2016	Dbl Crop Barley/Soybeans	254	432900	0
