# Supplementary material for: Changes in landscape and climate in Mexico and Texas reveal small effects on migratory habitat of monarch butterflies (Danaus plexippus)
Source: Sci Rep. 2024 Mar 20;14:6703. doi: 10.1038/s41598-024-56693-z (PMC10954652; doi:10.1038/s41598-024-56693-z)
Supplement: Supplementary file 3 — Supplementary Information 3. [file 41598_2024_56693_MOESM3_ESM.xlsx]

## Sheet: Survey Q2-5
Respondent ID	Q2: Where have you sampled monarhcs?	Q3: What Months do you sample monarchs	Q4: Years worked	Q5. Number of reports made
1	TULA DE ALLENDE, HIDALGO; METZTITLÁN, HIDALGO	Not yet	3	3
2	Victoria, Victoria, Tamaulipas	October, November March and April	6	Thousands
3	Tepezalá, Aguascalientes, San José de Gracia, El Llano, Aguascalientes state	October and November	3	20
4	San Francisco Oxtotilpan, San Antonio Albarranes, Temascaltepec, State of Mexico;	October, November, December, January, February and March	3	3
5	San Juan Majaque, Eloxochitlán, Hidalgo; San Pablo Tetlapayac, San Pedro Amajatlan, Punta de Hualula, Metztitlan, Hidalgo	October and November	3	50
6	Atlautla, Atlautla de Victoria, State of Mexico	November	2	5
7	Camino Real Park to Tula, municipality of cd Victoria State of Tamaulipas	October and November	8	100
8	Zacatecas, Zacatecas	October	4	2
9	Suchil Dgo	September, October, November	2	26
10	Don Martín, Juarez; Aparicio Canyon, Muzquiz; Santa Maria, San Juan de Sabinas; Sabinas, Sabinas; San Marcos y Pinos, Cuatro Cienegas; Zoologico, Monclova, Coahuila	October and November	20	200
11	Chihuahua, Majalca,	September, October	1	0
12	Ahome, El Fuerte, Sinaloa	NA	2	0
13	Saltillo, Coah.	October and November	28	200
14	APFF Maderas del Carmen/Ocampo, cd Muzquiz coah.	October	7	70-100
15	San Antonio de la Osamenta, Canoas, Santa Catarina, Nuevo León; Ciénega de González, Laguna de Sánchez, Santiago, Nuevo León. (Cumbres de Monterrey National Park).	October and November	6	300
16	Aldama, Meoqui and Chihuahua	October	6	3
17	Saint Louis of Peace, Gto.; The Oranges; Victoria, Gto.; El Toro, Atarjea, Gto.	October, November, December	6	220
18	Rubbers; Salitrillos; Zaragoza in Vanegas SLP and Los Encinos Concepcion del Oro Zacatecas	September to November	12	300
19	Ensenada, Tijuana Baja California M	October, November, December	4	10
20	TAMAULIPAS, COAHUILA. NORTH OF N.L.	SEPTEMBER, OCTOBER. NOVEMBER, MARCH. APRIL, MAY	10	300
21	Mazatlan, Sinaloa	NA	2.5	NA
22	Babicora de Conoachic, Temosachi, Chihuahua APFF Tutuaca	August, September, October, November	3	20
23	Arteaga, Coahuila; Aramberri, N.L.	October and November	5	25
24	Tucson, Arizona, USA	October, November, December	5
25	Ciudad Obregón, Cajeme, Sonora; Sierra de Alamos, Alamos, Sonora	October-March	2	12
26	Chihuahua, Chih.	Sep-Nov	2	2
27	NA	NA	0	NA
28	Throughout Sinaloa including the golden triangle boundaries between Durango, Chihuahua and Sinaloa.	October November and March	4	90
29	Sonora	March, April, May, September, October and November	3	4
30	Culiacan, Sinaloa.	October and November	4	6

## Sheet: Q6 Fall Nectar
Respondent ID	Temperate conifer forest	Deciduous temperate forest	Secondary temperate forest	Perennifolio rainforest	Deciduous tropical forest	Secondary tropical forest	Scrub	Agriculture	Grasslands	Wetland	Other vegetation	Bare Ground	Urban Zones	Aquaculture
1					0.5								0.5
2	0.1	0.5	0.75	0.95	0.95	0.75	0.75	0.5	0.25	0.25	0.5	0.1	0.25	0.1
3	0.1	0.25					0.5	0.25	0.25	0.25	0.25	0.1	0.1	0.25
4	0.5	0.5	0.5					0.25	0.5	0.25		0.25	0.25	0.1
5							0.25	0.25	0.1	0.1	0.1
6	0.25	0.25	0.25	0.25	0.25	0.25	0.1	0.1	0.1	0.1	0.25	0.1	0.1	0.1
7	0.1	0.25	0.25	0.5	0.5	0.5	0.75	0.75	0.5	0.25	0.1	0.1	0.5	0.75
8											0.1	0.1	0.1
9	0.25							0.1	0.5	0.5
10	0.5	0.5	0.75				0.75	0.25	0.25	0.5	0.25	0.1	0.75	0.1
11	0.5	0.1	0.5	0.1	0.1	0.1	0.5	0.5	0.5	0.5		0.25	0.5	0.25
12					0.5		0.25	0.5			0.5		0.5
13							0.95	0.95	0.95
14	0.25						0.25	0.5	0.25		0.5		0.1
15	0.5		0.25				0.5	0.5	0.25			0.1	0.25
16	0.5	0.25	0.25	0.75	0.25	0.5	0.25	0.25	0.5	0.5	0.5	0.1	0.25	0.5
17	0.5	0.75	0.75	0.5	0.25	0.25	0.5	0.75	0.5	0.5	0.75	0.1	0.25	0.1
18							0.5	0.25	0.5
19	0.1							0.5		0.5			0.95
20	0.5	0.75	0.5	0.75	0.75	0.5	0.5	0.75	0.1	0.25	0.25	0.1	0.5	0.25
21	0.5	0.25	0.1	0.1	0.25	0.1	0.25	0.1	0.1	0.25	0.1	0.1	0.25	0.1
22	0.5	0.25	0.25	0.5	0.75	0.75	0.25	0.75	0.5	0.5	0.1	0.1	0.1	0.25
23	0.25	0.25					0.5	0.75	0.25			0.1	0.1	0.1
24							0.5		0.25		0.5		0.5
25		0.5											0.1
26	0.75	0.5	0.75	0.75	0.75	0.75	0.1	0.1	0.1	0.25	0.5	0.1	0.5	0.25
27	0.5	0.25	0.25	0.25	0.25	0.25	0.25	0.5	0.25	0.1	0.25	0.1	0.25	0.1
28	0.1	0.25	0.75	0.5	0.75	0.5	0.1	0.1	0.1	0.75	0.1	0.1	0.25	0.1
29	0.25	0.5	0.1	0.1		0.1	0.75	0.75	0.5	0.5	0.75	0.25	0.75	0.1
30	0.5	0.1	0.1	0.5	0.95	0.5	0.5	0.75	0.5	0.5	0.1	0.75	0.95	0.25

## Sheet: Q7 Spring Nectar
Respondent ID	Temperate conifer forest	Deciduous temperate forest	Secondary temperate forest	Perennifolio rainforest	Deciduous tropical forest	Secondary tropical forest	Scrub	Agriculture	Grasslands	Wetland	Other vegetation	Bare Ground	Urban Zones	Aquaculture
1					0.75								0.75
2	0.5	0.5	0.5	0.5	0.5	0.5	0.5	0.5	0.5	0.25	0.5	0.1	0.5	0.1
3	0.1	0.1					0.25	0.25	0.25	0.5	0.25	0.1	0.1	0.25
4	0.75	0.75	0.5					0.5	0.75	0.25		0.25	0.25	0.1
5							0.75	0.95	0.75	0.5	0.5	0.1	0.1	0.1
6	0.5	0.5	0.5	0.5	0.5	0.25	0.25	0.25	0.1	0.1	0.1	0.1	0.1	0.1
7	0.25	0.25	0.25	0.5	0.5	0.5	0.5	0.5	0.5	0.5	0.25	0.1	0.75	0.5
8
9	0.25						0.25	0.1	0.25	0.5				0.1
10	0.75	0.75	0.75				0.95	0.75	0.5	0.5	0.5	0.1	0.75	0.1
11	0.5	0.25	0.5	0.1	0.1	0.1	0.25	0.25	0.25	0.5	0.5	0.1	0.5	0.5
12
13							0.95	0.95	0.95
14	0.1	0.1					0.1	0.25	0.1	0.1	0.25		0.1
15
16	0.75	0.75	0.5	0.95	0.75	0.75	0.75	0.25	0.75	0.75	0.75	0.1	0.75	0.75
17	0.25	0.25	0.25	0.25	0.1	0.1	0.1	0.1	0.1	0.25	0.5	0.1	0.25	0.1
18							0.25	0.25	0.25
19
20	0.5	0.75	0.25	0.5	0.5	0.25	0.75	0.25	0.5	0.75	0.75		0.5	0.75
21	0.75	0.25	0.25	0.25	0.5	0.1	0.1	0.1	0.25	0.1	0.25	0.1	0.25	0.1
22	0.5	0.5	0.5	0.5	0.75	0.75	0.5	0.75	0.5	0.5	0.25	0.25	0.25	0.25
23	0.1	0.1					0.25	0.5	0.25			0.1	0.1
24							0.5		0.25		0.5		0.25
25		0.95											0.25
26	0.75	0.75	0.75	0.75	0.75	0.75	0.25	0.1	0.25	0.25	0.5	0.1	0.75	0.1
27	0.95	0.95	0.95	0.95	0.95	0.95	0.95	0.95	0.5	0.25	0.5	0.1	0.5	0.1
28	0.25	0.5	0.5	0.75	0.75	0.75	0.5	0.1	0.1	0.5	0.25	0.1	0.1	0.1
29	0.25	0.5	0.1	0.1	0.1	0.1	0.75	0.75	0.5	0.5	0.75	0.25	0.75	0.1
30	0.75	0.75	0.75	0.5	0.75	0.5	0.5	0.25	0.25	0.75	0.5	0.1	0.5	0.5

## Sheet: Q8 Spring Milkweed
Respondent ID	Temperate conifer forest	Deciduous temperate forest	Secondary temperate forest	Perennifolio rainforest	Deciduous tropical forest	Secondary tropical forest	Scrub	Agriculture	Grasslands	Wetland	Other vegetation	Bare Ground	Urban Zones	Aquaculture
1					0.5								0.5
2	0.25	0.25	0.25	0.25	0.25	0.25	0.1	0.1	0.1	0.1	0.1	0.1	0.25	0.25
3	0.1	0.1					0.1	0.1			0.1
4	0.1	0.1	0.1	0.1	0.1	0.1	0.1	0.1	0.1	0.1	0.1	0.1	0.1	0.1
5							0.25	0.25	0.25	0.1	0.1
6
7	0.1	0.1	0.1	0.25	0.25	0.5	0.25	0.5	0.5	0.25	0.25	0.1	0.25	0.1
8
9	0.1
10							0.25	0.1	0.1	0.1			0.1
11	0.25	0.5	0.5	0.1	0.1	0.1	0.1	0.1	0.1	0.5	0.5	0.1	0.25	0.5
12
13
14	0.1	0.1					0.1	0.1	0.1	0.1	0.1		0.1
15	0.1		0.1				0.1
16	0.1	0.25	0.25	0.5	0.25	0.25	0.1	0.1	0.1	0.25	0.25	0.1	0.25	0.25
17	0.1	0.1	0.1	0.1	0.1	0.1				0.1
18							0.1
19
20	0.25		0.1	0.25	0.25	0.5	0.25	0.5		0.75	0.1	0.1	0.1	0.5
21		0.25
22	0.25	0.25	0.25	0.25	0.25	0.5	0.5	0.5	0.5	0.5	0.5	0.25	0.1	0.1
23	0.1						0.1	0.1	0.1				0.1
24							0.1		0.1		0.1		0.25
25		0.5											0.1
26	0.95	0.75	0.75	0.75	0.75	0.75	0.5	0.5	0.5	0.75	0.75	0.25	0.75	0.25
27	0.25	0.25	0.25	0.25	0.25	0.25	0.25	0.25	0.25	0.1	0.1	0.1	0.1	0.1
28	0.5	0.5	0.5	0.75	0.75	0.75	0.5	0.1	0.1	0.5	0.5	0.1	0.1	0.1
29	0.1	0.1	0.1	0.1	0.1	0.1	0.25	0.5	0.25	0.25	0.25	0.5	0.25	0.1
30	0.75	0.75	0.75	0.75	0.75	0.75	0.25	0.75	0.25	0.95	0.5	0.5	0.5	0.1
