# Supplementary material for: Changes in landscape and climate in Mexico and Texas reveal small effects on migratory habitat of monarch butterflies (Danaus plexippus)
Source: Sci Rep. 2024 Mar 20;14:6703. doi: 10.1038/s41598-024-56693-z (PMC10954652; doi:10.1038/s41598-024-56693-z)
Supplement: Supplementary file 4 — Supplementary Information 4. [file 41598_2024_56693_MOESM4_ESM.xlsx]

## Sheet: Data 4
		INEGI Classes
Year	GLAD Classes	Coniferous Temperate Forest	Deciduous Temperate Forest	Secondary Temperate Forest	Evergreen Tropical Forest	Deciduous Tropical Forest	Secondary Tropical Forest	Scrub/Shrub	Agriculture	Grassland	Wetland	Other/Sparse Vegetation	Bare Ground	Urban	Water
2000	Bare	0	0.001	0	0	0	0	0.217	0.023	0.186	0	0.478	0.089	0.002	0.005
2000	Shrub/herbaceous	0.007	0.045	0.03	0	0.005	0.022	0.501	0.173	0.187	0	0.025	0.001	0.002	0.001
2000	Tree cover	0.127	0.236	0.145	0.015	0.07	0.115	0.067	0.137	0.088	0	0	0	0.001	0
2000	Wetland shrub/herb	0	0.005	0.005	0.015	0.006	0.035	0.048	0.179	0.258	0.035	0.199	0.057	0.004	0.154
2000	Wetland tree cover	0.002	0.027	0.004	0.126	0.022	0.132	0.035	0.211	0.285	0.061	0.024	0.003	0.01	0.058
2000	Water	0.001	0.004	0.002	0.008	0.002	0.011	0.019	0.075	0.068	0.034	0.027	0.012	0.002	0.735
2000	Ice	0	0	0	0	0	0	0	0	0	0	0	1	0	0
2000	Cropland	0	0.002	0.002	0	0.001	0.003	0.04	0.863	0.076	0.001	0.002	0	0.002	0.006
2000	Built-up	0.009	0.024	0.026	0.001	0.003	0.017	0.072	0.488	0.102	0	0.009	0.003	0.244	0.003
2000	Ocean	0	0	0	0	0	0	0	0.174	0.043	0	0	0	0	0.783
2020	Bare	0	0.001	0.001	0	0	0	0.189	0.018	0.161	0	0.502	0.12	0.001	0.006
2020	Shrub/herbaceous	0.007	0.043	0.032	0.002	0.004	0.021	0.509	0.166	0.187	0	0.025	0.002	0.002	0.001
2020	Tree cover	0.127	0.237	0.16	0.015	0.065	0.128	0.065	0.124	0.076	0	0	0	0.001	0
2020	Wetland shrub/herb	0	0.003	0.003	0.021	0.006	0.032	0.035	0.165	0.225	0.055	0.202	0.063	0.004	0.185
2020	Wetland tree cover	0.001	0.02	0.004	0.161	0.023	0.12	0.033	0.223	0.253	0.075	0.021	0.002	0.006	0.057
2020	Water	0.001	0.004	0.003	0.009	0.002	0.005	0.019	0.073	0.049	0.014	0.038	0.016	0.003	0.764
2020	Ice	0	0	0	0	0	0	0	0	0	0	0	1	0	0
2020	Cropland	0	0.002	0.001	0	0.001	0.003	0.022	0.898	0.064	0.001	0.002	0	0.002	0.004
2020	Built-up	0.006	0.018	0.021	0.002	0.002	0.014	0.063	0.468	0.083	0	0.007	0.005	0.309	0.003
2020	Ocean	0	0	0	0	0	0	0	0.109	0.022	0.043	0	0	0	0.826
