# Supplementary material for: Changes in landscape and climate in Mexico and Texas reveal small effects on migratory habitat of monarch butterflies (Danaus plexippus)
Source: Sci Rep. 2024 Mar 20;14:6703. doi: 10.1038/s41598-024-56693-z (PMC10954652; doi:10.1038/s41598-024-56693-z)
Supplement: Supplementary file 5 — Supplementary Information 5. [file 41598_2024_56693_MOESM5_ESM.xlsx]

## Sheet: Data 5
year_	LandCover_Yrmatch	OBS_NLCD_JD	OBS_NLCD_ZA	OBS_NLCD_PI	OBS_NLCD_MD	OBS_NLCD_LC	OBS_NLCD_JM	NEWVerified_LandCover	decimalLat	decimalLon	Identifica	species	stems	plants	plantsNote	sampleSize	plnt_ha	measurem_3	percentCov	recordedBy	county	datasetNam	nlcd_01	nlcd_04	nlcd_06	nlcd_08	nlcd_11	nlcd_13	nlcd_16
2007	42		52					52	30.595	-103.898			0	0		0.04	0			Yvonne Chauvin		FODANHS	42	42	42	42	42	42	42
2007	42						52	52	30.5951	-103.897			0	0		0.04	0			Yvonne Chauvin		FODANHS	42	42	42	42	42	42	42
2009	52				52			52	30.5952	-103.893			0	0		0.04	0			Yvonne Chauvin		FODANHS	52	52	52	52	52	52	52
2007	42	52	52	52	52	52	52	52	30.5952	-103.894			0	0		0.04	0			Yvonne Chauvin		FODANHS	42	42	42	42	42	42	42
2007	52				52			52	30.5957	-103.903			0	0		0.04	0			Yvonne Chauvin		FODANHS	52	52	52	52	52	52	52
2009	52					52		52	30.5957	-103.892			0	0		0.04	0			Yvonne Chauvin		FODANHS	52	52	52	52	52	52	52
2009	42		52					52	30.5958	-103.894			0	0		0.04	0			Yvonne Chauvin		FODANHS	42	42	42	42	42	42	42
2007	52	52						52	30.596	-103.906			0	0		0.04	0			Yvonne Chauvin		FODANHS	52	52	52	52	71	71	71
2009	52					52		52	30.5961	-103.895			0	0		0.04	0			Yvonne Chauvin		FODANHS	52	52	52	52	52	52	52
2009	52	71						71	30.5961	-103.892			0	0		0.04	0			Yvonne Chauvin		FODANHS	52	52	52	52	52	52	52
2007	52		52					52	30.5964	-103.901			0	0		0.04	0			Yvonne Chauvin		FODANHS	52	52	52	52	52	52	52
2007	52	52						52	30.5966	-103.9			0	0		0.04	0			Yvonne Chauvin		FODANHS	52	52	52	52	52	52	52
2007	52				52			52	30.5966	-103.906			0	0		0.04	0			Yvonne Chauvin		FODANHS	52	52	52	52	71	71	71
2009	52			43				43	30.5967	-103.895			0	0		0.04	0			Yvonne Chauvin		FODANHS	52	52	52	52	52	52	52
2009	42				41			41	30.5969	-103.903			0	0		0.04	0			Yvonne Chauvin		FODANHS	42	42	42	42	42	42	42
2009	52				52			52	30.597	-103.897			0	0		0.04	0			Yvonne Chauvin		FODANHS	52	52	52	52	52	52	52
2009	52			52				52	30.5972	-103.897			0	0		0.04	0			Yvonne Chauvin		FODANHS	52	52	52	52	52	52	52
2009	52		52					52	30.5973	-103.898			0	0		0.04	0			Yvonne Chauvin		FODANHS	52	52	52	52	52	52	52
2009	71						71	71	30.5975	-103.89			0	0		0.04	0			Yvonne Chauvin		FODANHS	71	71	71	71	71	71	71
2009	52			52				52	30.5977	-103.897			0	0		0.04	0			Yvonne Chauvin		FODANHS	52	52	52	52	52	52	52
2009	71		71					71	30.5977	-103.892			0	0		0.04	0			Yvonne Chauvin		FODANHS	71	71	71	71	71	71	71
2009	52				52			52	30.5979	-103.898			0	0		0.04	0			Yvonne Chauvin		FODANHS	52	52	52	52	52	52	52
2007	52			52				52	30.5986	-103.902			0	0		0.04	0			Yvonne Chauvin		FODANHS	52	52	52	52	71	71	71
2007	52				52			52	30.599	-103.903			0	0		0.04	0			Yvonne Chauvin		FODANHS	52	52	52	52	71	71	71
2007	52	52						52	30.6001	-103.902			0	0		0.04	0			Yvonne Chauvin		FODANHS	52	52	52	52	71	71	71
2009	52	52						52	30.6005	-103.894			0	0		0.04	0			Yvonne Chauvin		FODANHS	52	52	52	52	52	52	52
2007	52		52					52	30.6006	-103.902			0	0		0.04	0			Yvonne Chauvin		FODANHS	52	52	52	52	52	52	52
2007	52	71						71	30.6008	-103.9			0	0		0.04	0			Yvonne Chauvin		FODANHS	52	52	52	52	71	71	71
2007	52				52			52	30.6009	-103.902			0	0		0.04	0			Yvonne Chauvin		FODANHS	52	52	52	52	52	52	52
2007	52						52	52	30.601	-103.898			0	0		0.04	0			Yvonne Chauvin		FODANHS	52	52	52	52	71	71	71
2009	52			52				52	30.6015	-103.889			0	0		0.04	0			Yvonne Chauvin		FODANHS	52	52	52	52	52	52	52
2007	52						52	52	30.6017	-103.887			0	0		0.04	0			Yvonne Chauvin		FODANHS	52	52	52	52	52	52	52
2009	52			52				52	30.6021	-103.891			0	0		0.04	0			Yvonne Chauvin		FODANHS	52	52	52	52	52	52	52
2007	52	71						71	30.6025	-103.889			0	0		0.04	0			Yvonne Chauvin		FODANHS	52	52	52	52	52	52	52
2007	52				71			71	30.603	-103.89			0	0		0.04	0			Yvonne Chauvin		FODANHS	52	52	52	52	52	52	52
2007	71			52				52	30.6031	-103.888			0	0		0.04	0			Yvonne Chauvin		FODANHS	71	71	71	71	71	71	71
2007	52			52				52	30.6036	-103.893			0	0		0.04	0			Yvonne Chauvin		FODANHS	52	52	52	52	52	52	52
2007	41						52	52	30.6037	-103.892			0	0		0.04	0			Yvonne Chauvin		FODANHS	41	41	41	41	41	41	41
2009	71				52			52	30.604	-103.887			0	0		0.04	0			Yvonne Chauvin		FODANHS	71	71	71	71	71	71	71
2009	52						52	52	30.6044	-103.889			0	0		0.04	0			Yvonne Chauvin		FODANHS	52	52	52	52	52	52	52
2007	52					52		52	30.6051	-103.891			0	0		0.04	0			Yvonne Chauvin		FODANHS	52	52	52	52	52	52	52
2009	52			52				52	30.6054	-103.889			0	0		0.04	0			Yvonne Chauvin		FODANHS	52	52	52	52	52	52	52
2007	42						52	52	30.6056	-103.891			0	0		0.04	0			Yvonne Chauvin		FODANHS	42	42	42	42	42	42	42
2009	41	52	52	52	52	52	52	52	30.6061	-103.889			0	0		0.04	0			Yvonne Chauvin		FODANHS	41	41	41	41	41	41	41
2009	52	52						52	30.6009	-103.891			0	0		0.04	0			Teri Neville		FODANHS	52	52	52	52	52	52	52
2009	52					52		52	30.6036	-103.89			0	0		0.04	0			Teri Neville		FODANHS	52	52	52	52	52	52	52
2005	21	41						41	30.2755	-98.4124			0	0		0.04	0		0	Sandersm, R. and Bracewell, J.	Blanco	LYJO NP	21	21	21	21	21	21	21
2005	43		41					41	35.6228	-99.6975			0	0		0.04	0			Sanders, RW and Zahm, R.	Roger Mills	NPS_Vegetation	43	43	43	43	43	43	43
2005	71					52		52	35.6179	-99.7042			0	0		0.01	0			Sanders, R.W. and Zahn, R.	Roger Mills	NPS_Vegetation	71	71	71	71	71	71	71
2005	71	71						71	35.618	-99.7122			0	0		0.01	0			Sanders, R.W. and Zahn, R.	Roger Mills	NPS_Vegetation	71	71	71	71	71	71	71
2005	52		52					52	35.6193	-99.7049			0	0		0.01	0			Sanders, R.W. and Zahn, R.	Roger Mills	NPS_Vegetation	52	52	52	52	52	52	52
2005	43	41						41	35.6224	-99.6983			0	0		0.01	0			Sanders, R.W. and Zahn, R.	Roger Mills	NPS_Vegetation	43	43	43	43	43	43	43
2005	52	71						71	35.621	-99.6978	Asclepias arenaria	arenia	0	1	Estimated from percent cover	0.01	100			Sanders, R.W. and Zahm, R.	Roger Mills	NPS_Vegetation	52	52	52	52	52	52	52
2005	71	71						71	35.6217	-99.7057			0	0		0.01	0			Sanders, R.W. and Zahm, R.	Roger Mills	NPS_Vegetation	71	71	71	71	71	71	71
2005	71			71				71	35.6219	-99.7011			0	0		0.01	0			Sanders, R.W. and Zahm, R.	Roger Mills	NPS_Vegetation	82	71	71	71	71	71	71
2005	71			90				90	35.622	-99.7086			0	0		0.01	0			Sanders, R.W. and Zahm, R.	Roger Mills	NPS_Vegetation	71	52	71	52	52	52	52
2005	43	41	41	41	41	42	41	41	35.6223	-99.6979			0	0		0.04	0			Sanders, R.W. and Zahm, R.	Roger Mills	NPS_Vegetation	43	43	43	43	43	43	43
2005	71	71						71	35.6225	-99.7007			0	0		0.01	0			Sanders, R.W. and Zahm, R.	Roger Mills	NPS_Vegetation	82	71	71	71	71	71	71
2005	52		71					71	35.6239	-99.7046			0	0		0.01	0			Sanders, R.W. and Zahm, R.	Roger Mills	NPS_Vegetation	52	52	52	52	52	52	52
2005	52						41	41	35.624	-99.7038			0	0		0.04	0			Sanders, R.W. and Zahm, R.	Roger Mills	NPS_Vegetation	52	52	52	52	52	52	52
2005	52	41						41	35.6241	-99.7061			0	0		0.04	0			Sanders, R.W. and Zahm, R.	Roger Mills	NPS_Vegetation	52	52	52	52	52	52	52
2005	43	41	41	41	41	42	41	41	35.6242	-99.7109			0	0		0.04	0			Sanders, R.W. and Zahm, R.	Roger Mills	NPS_Vegetation	43	43	43	43	43	43	43
2005	52	41						41	35.6244	-99.7129			0	0		0.04	0			Sanders, R.W. and Zahm, R.	Roger Mills	NPS_Vegetation	52	52	52	52	52	52	52
2005	52	41						41	35.6245	-99.7038			0	0		0.04	0			Sanders, R.W. and Zahm, R.	Roger Mills	NPS_Vegetation	52	52	52	52	52	52	52
2005	71		52					52	35.6193	-99.7038			0	0		0.01	0			Sanders, R.W. and ahn, R.	Roger Mills	NPS_Vegetation	71	71	71	71	71	71	71
2005	71					52		52	35.6185	-99.7017			0	0		0.01	0			Sanders, R.W. ad Zahm, R	Roger Mills	NPS_Vegetation	71	71	71	71	71	71	71
2005	52		52					52	35.6177	-99.6976			0	0		0.01	0			Sanders, R.W.	Roger Mills	NPS_Vegetation	52	52	52	52	52	52	52
2005	52			71				71	35.618	-99.6984			0	0		0.01	0			Sanders, R.W.	Roger Mills	NPS_Vegetation	52	52	52	52	52	52	52
2005	71		52					52	35.6182	-99.6995			0	0		0.01	0			Sanders, R.W.	Roger Mills	NPS_Vegetation	71	71	71	71	71	71	71
2005	52	71						71	35.6182	-99.6989			0	0		0.01	0			Sanders, R.W.	Roger Mills	NPS_Vegetation	52	52	52	52	52	52	52
2005	71	71						71	35.6187	-99.6994			0	0		0.01	0			Sanders, R.W.	Roger Mills	NPS_Vegetation	71	71	71	71	71	71	71
2005	52				52			52	35.6187	-99.6961			0	0		0.01	0			Sanders, R.W.	Roger Mills	NPS_Vegetation	52	52	52	52	52	52	52
2005	52						41	41	35.6198	-99.704			0	0		0.04	0			Sanders, R.W.	Roger Mills	NPS_Vegetation	52	52	52	52	52	52	52
2002	71			90				90	35.6249	-99.7026			0	0		0.01	0			Sanders, R.W.	Roger Mills	NPS_Vegetation	71	71	71	71	71	71	71
2005	52		71					71	30.2753	-98.4133	Asclepias asperula	asperula	0	1	Estimated from percent cover	0.01	100		0.5	Sanders, R., Sosinski, H., Folts Zettner, T.	Blanco	LYJO NP	52	52	52	52	52	52	52
2005	52			42				42	29.3322	-98.4481			0	0		0.04	0			Sanders, R. and Young, L.	Bexar	SAMNHP	52	52	52	52	52	52	52
2005	52	81						81	30.2353	-98.6347			0	0		0.01	0		0	Sanders, R. and Sosinski, H.	Gillespie	LYJO NP	52	52	52	52	52	52	52
2005	21	81						81	30.2361	-98.6285	Asclepias oenotheroides	oenotheroides	0	1	Estimated from percent cover	0.01	100		0.5	Sanders, R. and Sosinski, H.	Gillespie	LYJO NP	21	21	21	21	21	21	21
2005	42						41	41	30.237	-98.623			0	0		0.04	0		0	Sanders, R. and Sosinski, H.	Gillespie	LYJO NP	42	42	42	42	42	42	42
2005	52						42	42	30.2395	-98.6037	Asclepias asperula	asperula	0	1	Estimated from percent cover	0.04	25		0.5	Sanders, R. and Sosinski, H.	Gillespie	LYJO NP	52	52	52	52	52	52	52
2005	52					42		42	30.2396	-98.6015			0	0		0.01	0		0	Sanders, R. and Sosinski, H.	Gillespie	LYJO NP	52	52	52	52	52	52	52
2005	52						52	52	30.2414	-98.6004			0	0		0.01	0		0	Sanders, R. and Sosinski, H.	Gillespie	LYJO NP	52	52	52	52	52	52	52
2005	11						41	41	30.246	-98.5884			0	0		0.04	0		0	Sanders, R. and Sosinski, H.	Gillespie	LYJO NP	11	11	11	11	11	11	11
2005	52					82		82	30.2477	-98.622			0	0		0.01	0		0	Sanders, R. and Sosinski, H.	Gillespie	LYJO NP	52	52	52	52	52	52	52
2005	52		71					71	30.2533	-98.6206			0	0		0.01	0		0	Sanders, R. and Sosinski, H.	Gillespie	LYJO NP	52	52	52	52	52	52	52
2005	52		71					71	30.2586	-98.623	Asclepias asperula	asperula	0	1	Estimated from percent cover	0.01	100		0.5	Sanders, R. and Sosinski, H.	Gillespie	LYJO NP	52	52	52	52	52	52	52
2005	52	42						42	30.2619	-98.6276	Asclepias asperula	asperula	0	1	Estimated from percent cover	0.04	25		0.5	Sanders, R. and Sosinski, H.	Gillespie	LYJO NP	52	52	52	52	52	52	52
2005	42	41						41	30.2626	-98.6269			0	0		0.04	0		0	Sanders, R. and Sosinski, H.	Gillespie	LYJO NP	42	42	42	42	42	42	42
2005	52	43						43	30.2714	-98.4152			0	0		0.04	0		0	Sanders, R. and Sosinski, H.	Blanco	LYJO NP	52	52	52	52	52	52	52
2005	52		71					71	30.2752	-98.4151			0	0		0.01	0		0	Sanders, R. and Sanders, C.	Blanco	LYJO NP	52	52	52	52	52	52	52
2005	81				41			41	29.0969	-98.1686			0	0		0.04	0			Sanders, R. and Mitchell, G.	Wilson	SAMNHP	81	81	81	81	81	81	81
2005	90					43		43	29.0977	-98.1649			0	0		0.04	0			Sanders, R. and Mitchell, G.	Wilson	SAMNHP	90	90	90	90	90	90	90
2005	52					43		43	29.0988	-98.167			0	0		0.01	0			Sanders, R. and Mitchell, G.	Wilson	SAMNHP	52	52	52	52	52	52	52
2005	52	52						52	29.0989	-98.1673			0	0		0.01	0			Sanders, R. and Mitchell, G.	Wilson	SAMNHP	52	52	52	52	52	52	52
2005	41				41			41	29.0995	-98.1607			0	0		0.01	0			Sanders, R. and Mitchell, G.	Wilson	SAMNHP	41	41	41	41	41	41	41
2005	81		71					71	29.3329	-98.4601			0	0		0.01	0			Sanders, R. and Mitchell, G.	Bexar	SAMNHP	81	81	81	81	81	81	81
2005	90						41	41	29.3386	-98.4622			0	0		0.04	0			Sanders, R. and Mitchell, G.	Bexar	SAMNHP	90	90	90	90	90	90	90
2005	90					71		71	29.3393	-98.4605			0	0		0.04	0			Sanders, R. and Mitchell, G.	Bexar	SAMNHP	90	90	90	90	90	90	90
2005	21			71				71	29.3579	-98.4662			0	0		0.01	0			Sanders, R. and Mitchell, G.	Bexar	SAMNHP	21	21	21	21	21	21	21
2005	52					41		41	29.3186	-98.4495			0	0		0.04	0			Sanders, R. and Griffing, K.	Bexar	SAMNHP	52	90	52	52	21	21	21
2005	81			71				71	29.3207	-98.451			0	0		0.01	0			Sanders, R. and Griffing, K.	Bexar	SAMNHP	81	81	81	81	81	81	81
2005	90			41				41	29.333	-98.4619			0	0		0.04	0			Sanders, R. and Cortez, A.	Bexar	SAMNHP	90	90	90	90	90	90	90
2005	90		41					41	29.3375	-98.4561			0	0		0.04	0			Sanders, R. and Cortez, A.	Bexar	SAMNHP	90	90	90	90	90	90	90
2005	52				41			41	29.3495	-98.4666			0	0		0.04	0			Sanders, R. and Cortez, A.	Bexar	SAMNHP	52	52	52	52	71	52	52
2005	52		42					42	30.2349	-98.626			0	0		0.04	0		0	Sanders, R. and Bracewell, J.	Gillespie	LYJO NP	52	52	52	52	52	52	52
2005	42						42	42	30.2351	-98.6217			0	0		0.04	0		0	Sanders, R. and Bracewell, J.	Gillespie	LYJO NP	42	42	42	42	42	42	42
2005	42	41	41	43	41	41	41	41	30.2358	-98.6136			0	0		0.04	0		0	Sanders, R. and Bracewell, J.	Gillespie	LYJO NP	42	42	42	42	42	42	42
2005	52		71					71	30.2368	-98.635			0	0		0.01	0		0	Sanders, R. and Bracewell, J.	Gillespie	LYJO NP	52	52	52	52	52	52	52
2005	52		71					71	30.2428	-98.6061			0	0		0.01	0		0	Sanders, R. and Bracewell, J.	Gillespie	LYJO NP	52	52	52	52	52	52	52
2005	52				81			81	30.2429	-98.6061			0	0		0.01	0		0	Sanders, R. and Bracewell, J.	Gillespie	LYJO NP	52	52	52	52	52	52	52
2005	11			41				41	30.2433	-98.6007			0	0		0.04	0		0	Sanders, R. and Bracewell, J.	Gillespie	LYJO NP	11	11	11	11	11	11	11
2005	42						43	43	30.2629	-98.6261			0	0		0.01	0		0	Sanders, R. and Bracewell, J.	Gillespie	LYJO NP	42	42	42	42	42	42	42
2005	42						41	41	30.2369	-98.6237			0	0		0.04	0		0	Sanders, R. and Bracewell, J	Gillespie	LYJO NP	42	42	42	42	42	42	42
2005	81		71					71	29.0916	-98.1776			0	0		0.07	0			Sanders, R.	Wilson	SAMNHP	81	81	81	81	81	81	81
2005	81	71						71	29.0935	-98.1752	Asclepias oenotheroides	oenotheroides	0	1		0.01	100		0.5	Sanders, R.	Wilson	SAMNHP	81	81	81	81	81	81	81
2005	52		41					41	29.0936	-98.167			0	0		0.01	0			Sanders, R.	Wilson	SAMNHP	52	52	52	52	52	52	52
2005	52				41			41	29.0947	-98.1677			0	0		0.04	0			Sanders, R.	Wilson	SAMNHP	52	52	52	52	52	52	52
2005	90					43		43	29.0969	-98.1645			0	0		0.04	0			Sanders, R.	Wilson	SAMNHP	90	90	90	90	90	90	90
2005	41	41						41	29.0979	-98.1641			0	0		0.04	0			Sanders, R.	Wilson	SAMNHP	41	41	41	41	41	41	41
2005	81	41						41	29.0993	-98.1631			0	0		0.01	0			Sanders, R.	Wilson	SAMNHP	81	81	81	81	81	81	81
2005	90			41				41	29.3269	-98.4575			0	0		0.01	0			Sanders, R.	Bexar	SAMNHP	90	90	90	90	90	90	90
2005	52				41			41	29.3286	-98.453			0	0		0.01	0			Sanders, R.	Bexar	SAMNHP	52	52	52	52	52	52	52
2005	90			41				41	29.3317	-98.4565			0	0		0.04	0			Sanders, R.	Bexar	SAMNHP	90	90	90	90	90	90	90
2005	52				41			41	30.2388	-98.6034			0	0		0.04	0		0	Sanders, R.	Gillespie	LYJO NP	52	52	52	52	52	52	52
2005	52			81				81	30.2701	-98.4178			0	0		0.01	0		0	Sanders, R.	Blanco	LYJO NP	52	52	52	52	52	52	52
2005	52			81				81	30.2713	-98.4169			0	0		0.01	0		0	Sanders, R.	Blanco	LYJO NP	52	52	52	52	52	52	52
2005	71				81			81	30.2715	-98.4156			0	0		0.01	0		0	Sanders, R.	Blanco	LYJO NP	71	71	71	71	71	71	71
2005	52	41						41	30.2749	-98.4161			0	0		0.01	0		0	Sanders, R.	Blanco	LYJO NP	52	52	52	52	52	52	52
2005	41	41						41	29.3226	-98.4556			0	0		0.04	0			Sanders, R anf Griffing, K.	Bexar	SAMNHP	41	41	41	41	41	41	41
2005	52				81			81	30.2467	-98.6201			0	0		0.01	0		0	Sanders, R and Sosinski, H	Gillespie	LYJO NP	52	52	52	52	52	52	52
2005	41						43	43	29.0971	-98.1658			0	0		0.01	0			Sanders, R and Mitchell, G.	Wilson	SAMNHP	41	41	41	41	41	41	41
2005	21						41	41	29.3794	-98.4911			0	0		0.04	0			Sanders, R and Mitchell, G.	Bexar	SAMNHP	21	21	21	21	21	21	21
2005	21						42	42	30.2398	-98.6066			0	0		0.04	0		0	Sanders, R and Bracewell, J.	Gillespie	LYJO NP	21	21	21	21	21	21	21
2005	42				41			41	30.2429	-98.6008			0	0		0.04	0		0	Sanders, R and Bracewell, J.	Gillespie	LYJO NP	42	42	42	42	42	42	42
2005	52				41			41	30.2425	-98.6042			0	0		0.04	0		0	Sanders, R and Bracewell, J	Gillespie	LYJO NP	52	52	52	52	52	52	52
2005	41	41	41	41	41	41	43	41	29.0984	-98.1646			0	0		0.04	0			Sanders, R	Wilson	SAMNHP	41	41	41	41	41	41	41
2005	41			42				42	30.2623	-98.6274			0	0		0.01	0		0	Sanders, R	Gillespie	LYJO NP	41	41	41	41	41	41	41
2005	52					41		41	30.2365	-98.6363			0	0		0.04	0		0	Sander, R. and Bracewell, J.	Gillespie	LYJO NP	52	52	52	52	52	52	52
2005	90					41		41	29.329	-98.4611			0	0		0.04	0			R. Sanders, L. Young and C. Sanders	Bexar	SAMNHP	90	90	90	90	90	90	90
2005	90		41					41	29.3295	-98.4595			0	0		0.04	0			R. Sanders, L. Young and C. Sanders	Bexar	SAMNHP	90	90	90	90	90	90	90
2005	90				41			41	29.3282	-98.4615			0	0		0.04	0			R. Sanders, G. Mitchell, J.Drake	Bexar	SAMNHP	90	90	90	90	90	90	90
2005	81	81						81	29.33	-98.4519			0	0		0.01	0			R. Sanders, G. Mitchell and L. Young	Bexar	SAMNHP	81	81	81	81	81	81	81
2005	90					41		41	29.3417	-98.4579			0	0		0.04	0			R. Sanders, A. Cortez, L. Young	Bexar	SAMNHP	90	90	90	90	90	90	90
2005	21	81						81	29.3288	-98.4508			0	0		0.01	0			R. Sanders, A. Cortez and L. Young	Bexar	SAMNHP	21	21	21	21	21	21	21
2004	52			52				52	35.497	-101.783			0			0.04	0			Kathy Fenton, J.R.Bell, and Alan Bell		Lake Meredith National Recreation Area	52	52	52	52	52	71	71
2004	52			52				52	35.6064	-101.709			0			0.04	0			Kathy Fenton, J.R.Bell and Dave Wegner		Lake Meredith National Recreation Area	52	52	52	52	52	52	52
2004	52			52				52	35.6453	-101.669			0			0.04	0			Kathy Fenton, J.R.Bell and Dave Wegner		Lake Meredith National Recreation Area	52	52	71	71	71	52	52
2004	52	52						52	35.7153	-101.666			0			0.04	0			Kathy Fenton, J.R.Bell and Dave Wegner		Lake Meredith National Recreation Area	52	52	52	52	52	52	52
2004	52	52						52	35.7365	-101.649			0			0.04	0			Kathy Fenton, J.R.Bell and Dave Wegner		Lake Meredith National Recreation Area	52	52	71	71	71	52	52
2004	52		52					52	35.7375	-101.65			0			0.04	0			Kathy Fenton, J.R.Bell and Dave Wegner		Lake Meredith National Recreation Area	52	52	71	71	71	52	52
2004	52		52					52	35.6925	-101.641			0			0.04	0			Kathy Fenton, J.R. Bell, Emily Bell, Alan Bell		Lake Meredith National Recreation Area	52	52	52	52	52	52	52
2004	71			52				52	35.61	-101.723			0			0.04	0			Kathy Fenton, J.R. Bell and Cory Bolen		Lake Meredith National Recreation Area	52	71	71	71	52	52	52
2004	95		52					52	35.4878	-101.779			0			0.04	0			Kathy Fenton, J.R. Bell and Alan Bell		Lake Meredith National Recreation Area	95	95	95	95	95	95	95
2004	95		52					52	35.4972	-101.781			0			0.01	0			Kathy Fenton, J.R. Bell and Alan Bell		Lake Meredith National Recreation Area	95	95	95	95	95	95	95
2004	52			52				52	35.5078	-101.793			0			0.01	0			Kathy Fenton, J.R. Bell and Alan Bell		Lake Meredith National Recreation Area	52	52	52	52	52	52	52
2004	52		41					41	35.5402	-101.728			0			0.04	0			Kathy Fenton, J.R. Bell		Lake Meredith National Recreation Area	52	52	52	52	52	52	52
2004	52			31				31	35.5022	-101.766			0			0.04	0			Kathy Fenton and J.R. Bell		Lake Meredith National Recreation Area	52	52	52	52	52	52	52
2004	52					52		52	35.5025	-101.757			0			0.04	0			Kathy Fenton and J.R. Bell		Lake Meredith National Recreation Area	52	52	52	52	52	52	52
2004	52				71			71	35.5028	-101.759			0			0.04	0			Kathy Fenton and J.R. Bell		Lake Meredith National Recreation Area	52	52	52	52	52	52	52
2004	95		52					52	35.5064	-101.771			0			0.04	0			Kathy Fenton and J.R. Bell		Lake Meredith National Recreation Area	95	95	95	95	95	95	95
2004	95			71				71	35.5074	-101.771			0			0.01	0			Kathy Fenton and J.R. Bell		Lake Meredith National Recreation Area	95	95	95	95	95	95	95
2004	95			42				42	35.5099	-101.77			0			0.04	0			Kathy Fenton and J.R. Bell		Lake Meredith National Recreation Area	95	95	95	95	95	95	95
2004	95		52					52	35.5575	-101.756			0			0.04	0			Kathy Fenton and J.R. Bell		Lake Meredith National Recreation Area	95	95	95	95	95	95	95
2004	95			71				71	35.5586	-101.758			0			0.01	0			Kathy Fenton and J.R. Bell		Lake Meredith National Recreation Area	95	95	95	95	95	95	95
2004	71						71	71	35.5619	-101.758			0			0.01	0			Kathy Fenton and J.R. Bell		Lake Meredith National Recreation Area	71	71	71	71	71	71	71
2004	52					52		52	35.5823	-101.778			0			0.04	0			Kathy Fenton and J.R. Bell		Lake Meredith National Recreation Area	52	52	52	52	52	52	52
2004	95			41				41	35.5888	-101.724			0			0.04	0			Kathy Fenton and J.R. Bell		Lake Meredith National Recreation Area	95	95	95	95	95	95	95
2004	95					42		42	35.5911	-101.725			0			0.04	0			Kathy Fenton and J.R. Bell		Lake Meredith National Recreation Area	95	95	95	95	95	95	95
2004	95						90	90	35.596	-101.714			0			0.01	0			Kathy Fenton and J.R. Bell		Lake Meredith National Recreation Area	95	95	95	95	95	95	95
2004	52				52			52	35.7124	-101.631			0			0.04	0			Kathy Fenton and J.R. Bell		Lake Meredith National Recreation Area	52	52	52	52	52	52	52
2004	71				71			71	35.6035	-101.713			0			0.04	0			Kathy Fenton and Dave Wegner		Lake Meredith National Recreation Area	52	71	71	71	52	52	52
2004	52			41				41	35.6039	-101.706			0			0.04	0			Kathy Fenton and Dave Wegner		Lake Meredith National Recreation Area	52	52	52	52	52	52	52
2004	52				71			71	35.6066	-101.708			0			0.04	0			Kathy Fenton and Dave Wegner		Lake Meredith National Recreation Area	52	52	52	52	52	52	52
2004	52				52			52	35.6078	-101.705			0			0.01	0			Kathy Fenton and Dave Wegner		Lake Meredith National Recreation Area	52	52	52	52	52	52	52
2004	52		52					52	35.6079	-101.739			0			0.01	0			Kathy Fenton and Dave Wegner		Lake Meredith National Recreation Area	52	52	52	52	52	52	52
2004	52	52						52	35.6094	-101.704			0			0.04	0			Kathy Fenton and Dave Wegner		Lake Meredith National Recreation Area	52	52	52	52	52	52	52
2004	71		71					71	35.6101	-101.737			0			0.01	0			Kathy Fenton and Dave Wegner		Lake Meredith National Recreation Area	52	71	71	71	52	52	52
2004	95				52			52	35.6104	-101.702			0			0.04	0			Kathy Fenton and Dave Wegner		Lake Meredith National Recreation Area	95	95	95	95	95	95	95
2004	52					52		52	35.6251	-101.687			0	3	Estimated from percent cover	0.04	75			Kathy Fenton and Dave Wegner		Lake Meredith National Recreation Area	52	52	52	52	52	52	52
2004	90						95	95	35.6384	-101.669			0			0.04	0			Kathy Fenton and Dave Wegner		Lake Meredith National Recreation Area	11	90	95	95	95	95	95
2004	95						95	95	35.6388	-101.669			0			0.04	0			Kathy Fenton and Dave Wegner		Lake Meredith National Recreation Area	11	95	90	90	95	95	95
2004	90					95		95	35.6415	-101.668			0			0.04	0			Kathy Fenton and Dave Wegner		Lake Meredith National Recreation Area	11	90	90	90	95	95	95
2004	71						52	52	35.7391	-101.65			0			0.04	0			Kathy Fenton and Dave Wegner		Lake Meredith National Recreation Area	71	71	71	71	71	71	71
2004	95	71						71	35.5799	-101.696			0			0.01	0			Kathy Fenton and Cory Bolen		Lake Meredith National Recreation Area	95	95	95	95	95	95	95
2004	95						71	71	35.5968	-101.681			0			0.04	0			Kathy Fenton and Cory Bolen		Lake Meredith National Recreation Area	95	95	95	95	95	95	95
2004	71		52					52	35.6082	-101.666			0			0.04	0			Kathy Fenton and Cory Bolen		Lake Meredith National Recreation Area	71	71	71	71	71	52	52
2004	71	52						52	35.7151	-101.579			0			0.04	0			Kathy Fenton and Cory Bolen		Lake Meredith National Recreation Area	71	71	52	52	71	71	52
2004	71	71						71	35.7177	-101.588			0			0.01	0			Kathy Fenton and Cory Bolen		Lake Meredith National Recreation Area	71	71	52	52	71	71	52
2004	52		52					52	35.7289	-101.55			0			0.04	0			Kathy Fenton and Cory Bolen		Lake Meredith National Recreation Area	52	52	52	52	52	52	52
2004	52					52		52	35.7328	-101.55			0			0.04	0			Kathy Fenton and Cory Bolen		Lake Meredith National Recreation Area	52	52	52	52	52	52	52
2004	52				71			71	35.4708	-101.835			0			0.01	0			Kathy Fenton and Alan Bell		Lake Meredith National Recreation Area	52	52	52	52	52	52	52
2004	71		52					52	35.5707	-101.681			0			0.04	0			Kathy Fenton and Alan Bell		Lake Meredith National Recreation Area	71	71	52	52	52	52	52
2004	71		52					52	35.5817	-101.662			0			0.04	0			Kathy Fenton and Alan Bell		Lake Meredith National Recreation Area	71	71	52	52	52	52	52
2004	71		52					52	35.5827	-101.67			0			0.01	0			Kathy Fenton and Alan Bell		Lake Meredith National Recreation Area	71	71	52	52	52	52	52
2004	71		52					52	35.5848	-101.67			0			0.01	0			Kathy Fenton and Alan Bell		Lake Meredith National Recreation Area	71	71	52	52	52	52	52
2004	52			71				71	35.5939	-101.742			0			0.01	0			Kathy Fenton and Alan Bell		Lake Meredith National Recreation Area	52	52	52	52	52	52	52
2004	95					52		52	35.5955	-101.716			0			0.01	0			Kathy Fenton and Alan Bell		Lake Meredith National Recreation Area	95	95	95	95	95	95	95
2004	71					31		31	35.6005	-101.729			0			0.01	0			Kathy Fenton and Alan Bell		Lake Meredith National Recreation Area	71	71	71	71	71	71	71
2004	71						71	71	35.6017	-101.73			0			0.01	0			Kathy Fenton and Alan Bell		Lake Meredith National Recreation Area	52	71	71	95	52	71	71
2004	71					31		31	35.6019	-101.732			0			0.01	0			Kathy Fenton and Alan Bell		Lake Meredith National Recreation Area	52	71	71	71	52	52	52
2004	71						71	71	35.6107	-101.728			0			0.01	0			Kathy Fenton and Alan Bell		Lake Meredith National Recreation Area	52	71	71	71	52	52	52
2004	52						52	52	35.651	-101.63			0			0.04	0			Kathy Fenton and Alan Bell		Lake Meredith National Recreation Area	52	52	52	52	52	52	52
2004	52				52			52	35.6908	-101.642			0	1	Estimated from percent cover	0.04	25			Kathy Fenton and Alan Bell		Lake Meredith National Recreation Area	52	52	52	52	52	52	52
2004	71			52				52	35.7099	-101.592			0			0.04	0			Kathy Fenton and Alan Bell		Lake Meredith National Recreation Area	71	71	52	52	52	52	52
2004	71			52				52	35.7105	-101.591			0			0.04	0			Kathy Fenton and Alan Bell		Lake Meredith National Recreation Area	71	71	52	52	71	71	71
2004	71			52				52	35.7167	-101.58			0			0.04	0			Kathy Fenton and Alan Bell		Lake Meredith National Recreation Area	71	71	52	52	71	71	52
2004	95		52					52	35.5287	-101.764			0			0.01	0			Kathy Fenton & J.R. Bell		Lake Meredith National Recreation Area	95	95	95	95	95	95	95
2004	95				52			52	35.5298	-101.763			0			0.01	0			Kathy Fenton & J.R. Bell		Lake Meredith National Recreation Area	95	95	95	95	95	95	95
2004	52					52		52	35.526	-101.755			0			0.04	0			Kathy Fenton & J.R, Bell		Lake Meredith National Recreation Area	52	52	52	52	52	52	52
2004	71			52				52	35.5797	-101.689			0			0.01	0			Kathy Fenton & Cory Bolen		Lake Meredith National Recreation Area	71	71	52	52	52	52	52
2004	71				52			52	35.6116	-101.664			0			0.01	0			Kathy Fenton & Cory Bolen		Lake Meredith National Recreation Area	71	71	71	71	71	52	52
2004	95	71						71	35.5963	-101.716			0			0.01	0			Kathy Fenton		Lake Meredith National Recreation Area	95	95	95	95	95	95	95
2004	71					52		52	35.5708	-101.683			0			0.01	0			Katht Fenton and Alan Bell		Lake Meredith National Recreation Area	71	71	52	52	52	52	52
2004	71					52		52	35.6794	-101.596			0			0.04	0			J.R.Bell, Kathy Fenton and Alan Bell		Lake Meredith National Recreation Area	52	71	71	71	52	52	71
2004	21			52				52	35.6805	-101.6			0			0.01	0			J.R.Bell, Kathy Fenton and Alan Bell		Lake Meredith National Recreation Area	21	21	21	21	21	21	21
2004	52					52		52	35.69	-101.655			0			0.01	0			J.R.Bell, Kathy Fenton and Alan Bell		Lake Meredith National Recreation Area	52	52	52	52	52	52	52
2004	52					52		52	35.732	-101.656			0			0.01	0			J.R.Bell, Kathy Fenton and Alan Bell		Lake Meredith National Recreation Area	52	52	52	52	52	52	52
2004	52						52	52	35.4652	-101.833			0			0.04	0			J.R.Bell, Kathy Fenton & Emily Bell		Lake Meredith National Recreation Area	52	52	52	52	52	52	52
2004	71			52				52	35.6081	-101.738			0			0.04	0			J.R.Bell, Emily Bell, Kathy Fenton and Dave Wegner		Lake Meredith National Recreation Area	52	71	71	71	52	52	52
2004	71					71		71	35.6113	-101.752			0			0.04	0			J.R.Bell, Emily Bell, Kathy Fenton and Dave Wegner		Lake Meredith National Recreation Area	52	71	71	71	52	52	52
2004	52			41				41	35.6113	-101.749			0			0.04	0			J.R.Bell, Emily Bell, Kathy Fenton and Dave Wegner		Lake Meredith National Recreation Area	52	52	52	52	52	52	52
2004	52					42		42	35.724	-101.676			0			0.04	0			J.R.Bell and Kathy Fenton		Lake Meredith National Recreation Area	52	52	52	52	52	52	52
2004	95		41					41	35.4644	-101.838			0			0.04	0			J.R. Bell, Kathy Fenton, Emily Bell		Lake Meredith National Recreation Area	95	95	95	52	95	52	95
2004	52				52			52	35.467	-101.766			0			0.04	0			J.R. Bell, Kathy Fenton, & Cory Bolen		Lake Meredith National Recreation Area	52	52	52	52	52	52	52
2004	52				52			52	35.4587	-101.771			0			0.04	0			J.R. Bell, Kathy Fenton and Alan Bell		Lake Meredith National Recreation Area	52	52	52	52	52	52	52
2004	52					52		52	35.4667	-101.764			0			0.04	0			J.R. Bell, Kathy Fenton and Alan Bell		Lake Meredith National Recreation Area	52	52	52	52	52	52	52
2004	52						52	52	35.4676	-101.766			0			0.04	0			J.R. Bell, Kathy Fenton and Alan Bell		Lake Meredith National Recreation Area	52	52	52	52	52	52	52
2004	52			71				71	35.5497	-101.766			0			0.04	0			J.R. Bell, Kathy Fenton and Alan Bell		Lake Meredith National Recreation Area	52	52	52	52	52	52	52
2004	95		52					52	35.5505	-101.764			0			0.04	0			J.R. Bell, Kathy Fenton and Alan Bell		Lake Meredith National Recreation Area	95	95	95	95	95	95	95
2004	52						52	52	35.5811	-101.757			0			0.04	0			J.R. Bell, Kathy Fenton and Alan Bell		Lake Meredith National Recreation Area	52	52	52	52	52	52	52
2004	52		52					52	35.5811	-101.73			0			0.04	0			J.R. Bell, Kathy Fenton and Alan Bell		Lake Meredith National Recreation Area	52	52	52	52	52	52	52
2004	71		52					52	35.5812	-101.769			0			0.04	0			J.R. Bell, Kathy Fenton and Alan Bell		Lake Meredith National Recreation Area	71	71	71	71	71	71	71
2004	71	52						52	35.739	-101.577			0			0.01	0			J.R. Bell, Kathy Fenton		Lake Meredith National Recreation Area	71	71	52	52	71	71	71
2004	52					52		52	35.4704	-101.799			0			0.04	0			J.R. Bell, Emily Bell, Kathy Fenton and Cory Bolen		Lake Meredith National Recreation Area	52	52	52	52	52	52	52
2004	41				41			41	35.4733	-101.793			0			0.04	0			J.R. Bell, Emily Bell, Kathy Fenton and Cory Bolen		Lake Meredith National Recreation Area	41	41	41	41	41	41	41
2004	90	71						71	35.4737	-101.797			0			0.01	0			J.R. Bell, Emily Bell, Kathy Fenton and Cory Bolen		Lake Meredith National Recreation Area	90	90	90	90	90	90	90
2004	71	52						52	35.7398	-101.575			0			0.01	0			J.R. Bell, Emily Bell, Kathy Fenton and Cory Bolen		Lake Meredith National Recreation Area	71	71	52	52	71	71	71
2004	71					71		71	35.5872	-101.701			0			0.04	0			J.R. Bell and Kathy Fenton		Lake Meredith National Recreation Area	71	71	71	71	71	71	71
2004	95				71			71	35.5879	-101.704			0			0.04	0			J.R. Bell and Kathy Fenton		Lake Meredith National Recreation Area	95	95	95	95	95	95	95
2004	95			41				41	35.5915	-101.726			0			0.04	0			J.R. Bell and Kathy Fenton		Lake Meredith National Recreation Area	95	95	95	95	95	95	95
2004	90			42				42	35.7145	-101.547			0			0.02	0			J.R. Bell and Kathy Fenton		Lake Meredith National Recreation Area	90	90	90	90	90	90	90
2004	52					52		52	35.7167	-101.55			0			0.02	0			J.R. Bell and Kathy Fenton		Lake Meredith National Recreation Area	52	52	52	52	52	52	52
2004	90					52		52	35.7184	-101.548			0			0.01	0			J.R. Bell and Kathy Fenton		Lake Meredith National Recreation Area	90	90	90	90	90	90	90
2004	52				71			71	35.4674	-101.826			0			0.04	0			J.R. Bell and Jan Bell		Lake Meredith National Recreation Area	52	52	52	52	52	52	52
2004	52	41						41	35.4681	-101.823			0			0.04	0			J.R. Bell and Jan Bell		Lake Meredith National Recreation Area	52	52	52	52	52	52	52
2004	52						52	52	35.521	-101.786			0			0.04	0			J.R. Bell and Jan Bell		Lake Meredith National Recreation Area	52	52	71	71	71	52	52
2004	52						41	41	35.5284	-101.761			0			0.04	0			J.R. Bell and Jan Bell		Lake Meredith National Recreation Area	52	52	52	52	52	52	52
2004	95		52					52	35.5299	-101.766			0			0.04	0			J.R. Bell and Jan Bell		Lake Meredith National Recreation Area	95	95	95	95	95	95	95
2004	95				52			52	35.5306	-101.765			0			0.04	0			J.R. Bell and Jan Bell		Lake Meredith National Recreation Area	95	95	95	95	95	95	95
2004	52	52						52	35.5392	-101.756			0			0.04	0			J.R. Bell and Jan Bell		Lake Meredith National Recreation Area	52	52	52	52	52	52	52
2004	90			71				71	35.542	-101.746			0			0.04	0			J.R. Bell and Jan Bell		Lake Meredith National Recreation Area	90	90	90	90	90	90	90
2004	52			41				41	35.5434	-101.734			0			0.04	0			J.R. Bell and Jan Bell		Lake Meredith National Recreation Area	52	52	52	52	52	52	52
2004	52	52						52	35.4449	-101.864			0			0.04	0			J.R. Bell and Emily Bell		Lake Meredith National Recreation Area	52	52	52	52	52	52	52
2004	52			41				41	35.4565	-101.869			0			0.04	0			J.R. Bell and Emily Bell		Lake Meredith National Recreation Area	52	52	52	52	52	52	52
2004	52				52			52	35.4656	-101.781			0			0.04	0			J.R. Bell and Emily Bell		Lake Meredith National Recreation Area	52	52	52	52	52	52	52
2004	52		52					52	35.4662	-101.881			0			0.04	0			J.R. Bell and Emily Bell		Lake Meredith National Recreation Area	52	52	52	52	52	52	52
2004	52	52						52	35.4679	-101.878			0			0.04	0			J.R. Bell and Emily Bell		Lake Meredith National Recreation Area	52	52	52	52	52	52	52
2004	52						41	41	35.4729	-101.759			0			0.04	0			J.R. Bell and Emily Bell		Lake Meredith National Recreation Area	52	52	52	52	52	52	52
2004	52		52					52	35.4763	-101.883			0			0.04	0			J.R. Bell and Emily Bell		Lake Meredith National Recreation Area	52	52	52	52	52	52	52
2004	52					52		52	35.5364	-101.753			0			0.04	0			J.R. Bell and Emily Bell		Lake Meredith National Recreation Area	52	52	52	52	52	52	52
2004	52			52				52	35.5419	-101.733			0			0.01	0			J.R. Bell and Emily Bell		Lake Meredith National Recreation Area	52	52	52	52	52	52	52
2004	52					52		52	35.5472	-101.74			0			0.04	0			J.R. Bell and Emily Bell		Lake Meredith National Recreation Area	52	52	52	52	52	52	52
2004	52		52					52	35.551	-101.726			0			0.04	0			J.R. Bell and Emily Bell		Lake Meredith National Recreation Area	52	52	52	52	52	52	52
2004	52						52	52	35.5528	-101.741			0			0.04	0			J.R. Bell and Emily Bell		Lake Meredith National Recreation Area	52	52	52	52	52	52	52
2004	95					71		71	35.5538	-101.745			0			0.04	0			J.R. Bell and Emily Bell		Lake Meredith National Recreation Area	95	95	95	90	95	11	95
2004	95			41				41	35.5541	-101.746			0			0.04	0			J.R. Bell and Emily Bell		Lake Meredith National Recreation Area	95	95	95	95	95	95	95
2004	52						52	52	35.5554	-101.681			0			0.04	0			J.R. Bell and Emily Bell		Lake Meredith National Recreation Area	52	52	52	52	52	52	52
2004	52						52	52	35.5595	-101.713			0			0.04	0			J.R. Bell and Emily Bell		Lake Meredith National Recreation Area	52	52	52	52	52	52	52
2004	52				71			71	35.571	-101.713			0			0.04	0			J.R. Bell and Emily Bell		Lake Meredith National Recreation Area	52	52	52	52	52	52	52
2004	52			71				71	35.5724	-101.714			0			0.04	0			J.R. Bell and Emily Bell		Lake Meredith National Recreation Area	52	52	52	52	52	52	52
2004	52					52		52	35.5744	-101.705			0			0.04	0			J.R. Bell and Emily Bell		Lake Meredith National Recreation Area	52	52	52	52	52	52	52
2004	71			52				52	35.5761	-101.702			0			0.04	0			J.R. Bell and Emily Bell		Lake Meredith National Recreation Area	71	71	52	52	52	52	52
2004	71				71			71	35.5767	-101.693			0			0.04	0			J.R. Bell and Emily Bell		Lake Meredith National Recreation Area	71	71	52	52	52	52	52
2004	71	71						71	35.5777	-101.701			0			0.04	0			J.R. Bell and Emily Bell		Lake Meredith National Recreation Area	71	71	52	52	52	52	52
2004	71				71			71	35.5808	-101.699			0			0.04	0			J.R. Bell and Emily Bell		Lake Meredith National Recreation Area	71	71	71	71	71	71	71
2004	90				71			71	35.5839	-101.703			0			0.04	0			J.R. Bell and Emily Bell		Lake Meredith National Recreation Area	90	90	90	90	90	90	90
2004	71			52				52	35.5859	-101.694			0			0.04	0			J.R. Bell and Emily Bell		Lake Meredith National Recreation Area	71	71	52	52	52	52	52
2004	95				52			52	35.586	-101.709			0			0.01	0			J.R. Bell and Emily Bell		Lake Meredith National Recreation Area	95	95	95	95	95	95	95
2004	71						71	71	35.6014	-101.931			0			0.04	0			J.R. Bell and Emily Bell		Lake Meredith National Recreation Area	71	71	71	71	71	71	71
2004	52				52			52	35.6118	-101.748			0			0.04	0			J.R. Bell and Emily Bell		Lake Meredith National Recreation Area	52	52	52	52	52	52	52
2004	52					52		52	35.6147	-101.714			0			0.04	0			J.R. Bell and Emily Bell		Lake Meredith National Recreation Area	52	52	52	52	52	52	52
2004	52						52	52	35.6234	-101.716			0	2		0.04	50			J.R. Bell and Emily Bell		Lake Meredith National Recreation Area	52	52	52	52	52	52	52
2004	52					52		52	35.6441	-101.628			0			0.04	0			J.R. Bell and Emily Bell		Lake Meredith National Recreation Area	52	52	52	52	52	52	52
2004	52	71						71	35.6502	-101.628			0			0.04	0			J.R. Bell and Emily Bell		Lake Meredith National Recreation Area	52	52	52	52	52	52	52
2004	52		71					71	35.6654	-101.576			0			0.04	0			J.R. Bell and Emily Bell		Lake Meredith National Recreation Area	52	52	52	52	52	52	52
2004	52				52			52	35.6778	-101.648			0			0.04	0			J.R. Bell and Emily Bell		Lake Meredith National Recreation Area	52	52	52	52	52	52	52
2004	52		52					52	35.679	-101.641			0			0.04	0			J.R. Bell and Emily Bell		Lake Meredith National Recreation Area	52	52	52	52	52	52	52
2004	52						71	71	35.6795	-101.646			0			0.04	0			J.R. Bell and Emily Bell		Lake Meredith National Recreation Area	52	52	52	52	52	52	52
2004	52	52						52	35.6801	-101.637			0			0.04	0			J.R. Bell and Emily Bell		Lake Meredith National Recreation Area	52	52	52	52	52	52	52
2004	52		52					52	35.6821	-101.595			0			0.04	0			J.R. Bell and Emily Bell		Lake Meredith National Recreation Area	52	52	52	52	71	71	71
2004	52					52		52	35.6871	-101.655			0			0.04	0			J.R. Bell and Emily Bell		Lake Meredith National Recreation Area	52	52	52	52	52	52	52
2004	52				52			52	35.6908	-101.562			0			0.04	0			J.R. Bell and Emily Bell		Lake Meredith National Recreation Area	52	52	52	52	71	71	71
2004	52					52		52	35.6948	-101.565			0			0.04	0			J.R. Bell and Emily Bell		Lake Meredith National Recreation Area	52	52	52	52	52	52	52
2004	52					52		52	35.7041	-101.545			0			0.04	0			J.R. Bell and Emily Bell		Lake Meredith National Recreation Area	52	52	52	52	52	52	52
2004	52					52		52	35.7063	-101.551			0			0.04	0			J.R. Bell and Emily Bell		Lake Meredith National Recreation Area	52	52	52	52	71	71	52
2004	52		52					52	35.7108	-101.671			0			0.04	0			J.R. Bell and Emily Bell		Lake Meredith National Recreation Area	52	52	52	52	52	52	52
2004	52					52		52	35.7131	-101.665			0			0.04	0			J.R. Bell and Emily Bell		Lake Meredith National Recreation Area	52	52	52	52	52	52	52
2004	52				52			52	35.7138	-101.635			0			0.04	0			J.R. Bell and Emily Bell		Lake Meredith National Recreation Area	52	52	71	71	71	52	52
2004	52						41	41	35.7175	-101.657			0			0.04	0			J.R. Bell and Emily Bell		Lake Meredith National Recreation Area	52	52	71	71	71	52	52
2004	52		52					52	35.7175	-101.56			0			0.04	0			J.R. Bell and Emily Bell		Lake Meredith National Recreation Area	52	52	52	52	52	52	52
2004	52	52						52	35.7189	-101.641			0			0.04	0			J.R. Bell and Emily Bell		Lake Meredith National Recreation Area	52	52	71	71	71	52	52
2004	71		52					52	35.719	-101.585			0			0.04	0			J.R. Bell and Emily Bell		Lake Meredith National Recreation Area	71	71	52	52	71	71	71
2004	52	71						71	35.72	-101.56			0			0.04	0			J.R. Bell and Emily Bell		Lake Meredith National Recreation Area	52	52	52	52	71	71	52
2004	52	71						71	35.7205	-101.55			0			0.04	0			J.R. Bell and Emily Bell		Lake Meredith National Recreation Area	52	52	52	52	52	52	52
2004	52						52	52	35.7254	-101.595			0			0.04	0			J.R. Bell and Emily Bell		Lake Meredith National Recreation Area	52	52	52	52	52	52	52
2004	71		71					71	35.456	-101.784			0			0.04	0			J.R. Bell		Lake Meredith National Recreation Area	71	71	71	71	71	71	71
2004	52			41				41	35.4626	-101.776			0			0.04	0			J.R. Bell		Lake Meredith National Recreation Area	52	52	52	52	52	52	52
2004	52					52		52	35.4686	-101.871			0			0.01	0			J.R. Bell		Lake Meredith National Recreation Area	95	52	52	52	95	71	71
2004	52						90	90	35.477	-101.763			0			0.06	0			J.R. Bell		Lake Meredith National Recreation Area	52	52	52	52	52	52	52
2004	52	52						52	35.5359	-101.757			0			0.04	0			J.R. Bell		Lake Meredith National Recreation Area	95	52	52	95	95	95	95
2004	95			71				71	35.5379	-101.757			0			0.04	0			J.R. Bell		Lake Meredith National Recreation Area	95	95	95	95	95	95	95
2004	95				52			52	35.539	-101.756			0			0.04	0			J.R. Bell		Lake Meredith National Recreation Area	95	95	95	95	95	95	95
2004	71			52				52	35.574	-101.7			0			0.01	0			J.R. Bell		Lake Meredith National Recreation Area	71	71	52	52	52	52	52
2004	52					42		42	35.5809	-101.764			0			0.04	0			J.R. Bell		Lake Meredith National Recreation Area	52	52	52	52	52	52	52
2004	71	52						52	35.5827	-101.779			0			0.04	0			J.R. Bell		Lake Meredith National Recreation Area	71	71	71	71	71	71	71
2004	52				52			52	35.5952	-101.782			0			0.04	0			J.R. Bell		Lake Meredith National Recreation Area	52	52	52	52	52	52	52
2004	52					52		52	35.5981	-101.766			0			0.04	0			J.R. Bell		Lake Meredith National Recreation Area	52	52	52	52	52	52	52
2004	52			42				42	35.6002	-101.763			0			0.04	0			J.R. Bell		Lake Meredith National Recreation Area	52	52	52	52	52	52	52
2004	52		52					52	35.6025	-101.651			0			0.04	0			J.R. Bell		Lake Meredith National Recreation Area	52	52	71	71	71	52	52
2004	52				52			52	35.6049	-101.65			0			0.01	0			J.R. Bell		Lake Meredith National Recreation Area	52	52	71	71	71	52	52
2004	52	71						71	35.7373	-101.644			0			0.04	0			J.R. Bell		Lake Meredith National Recreation Area	52	52	52	52	52	52	52
0	22					71		71	30.9467	-93.9959	NA		0	0		0.075	0	Averaged across years		IMMP/MJV		UTSA Tyler_Sieboldt	22	22	22	22	22	22	22
2011	71			52				52	30.5931	-103.909			0	0		0.04	0			Esteban H. Muldavin		FODANHS	52	52	52	52	71	71	71
2011	71						52	52	30.5933	-103.908			0	0		0.04	0			Esteban H. Muldavin		FODANHS	52	52	52	52	71	71	71
2011	71		52					52	30.5934	-103.911			0	0		0.04	0			Esteban H. Muldavin		FODANHS	52	52	52	52	71	71	71
2011	71					71		71	30.5936	-103.91			0	0		0.04	0			Esteban H. Muldavin		FODANHS	52	52	52	52	71	71	71
2011	71						52	52	30.5941	-103.904			0	0		0.04	0			Esteban H. Muldavin		FODANHS	52	52	52	52	71	71	71
2011	71					71		71	30.5943	-103.906			0	0		0.04	0			Esteban H. Muldavin		FODANHS	52	52	52	52	71	71	71
2011	71			52				52	30.5943	-103.907			0	0		0.04	0			Esteban H. Muldavin		FODANHS	52	52	52	52	71	71	71
2011	71						52	52	30.5947	-103.911			0	0		0.04	0			Esteban H. Muldavin		FODANHS	52	52	52	52	71	71	71
2011	71		52					52	30.5947	-103.908			0	0		0.04	0			Esteban H. Muldavin		FODANHS	52	52	52	52	71	71	71
2011	71				52			52	30.5948	-103.905			0	0		0.04	0			Esteban H. Muldavin		FODANHS	52	52	52	52	71	71	71
2011	71					71		71	30.5948	-103.911			0	0		0.04	0			Esteban H. Muldavin		FODANHS	52	52	52	52	71	71	71
2011	71	71						71	30.5948	-103.907			0	0		0.04	0			Esteban H. Muldavin		FODANHS	52	52	52	52	71	71	71
2011	71				71			71	30.5949	-103.91			0	0		0.04	0			Esteban H. Muldavin		FODANHS	52	52	52	52	71	71	71
2011	71						52	52	30.5951	-103.905			0	0		0.04	0			Esteban H. Muldavin		FODANHS	52	52	52	52	71	71	71
2011	71		52					52	30.5952	-103.908			0	0		0.04	0			Esteban H. Muldavin		FODANHS	52	52	52	52	71	71	71
2011	71	52						52	30.5953	-103.906			0	0		0.04	0			Esteban H. Muldavin		FODANHS	52	52	52	52	71	71	71
2011	71			52				52	30.5954	-103.911			0	0		0.04	0			Esteban H. Muldavin		FODANHS	52	52	52	52	71	71	71
2011	71					52		52	30.5955	-103.911			0	0		0.04	0			Esteban H. Muldavin		FODANHS	52	52	52	52	71	71	71
2011	71						52	52	30.5955	-103.912			0	0		0.04	0			Esteban H. Muldavin		FODANHS	52	52	52	52	71	71	71
2004	71				52			52	35.6095	-101.666			0			0.01	0			Cory Bolen and Kathy Fenton		Lake Meredith National Recreation Area	71	71	52	52	52	52	52
0	52					21		21	29.9447	-98.8991	A. asperula (214); oenetheroides(7); texana(12)	mixed	0	141.125		3.56	40	Averaged across years		Cathy Downs	Kendall	Cathy Downs	52	52	52	52	52	52	52
2016	41					41		41	30.0641	-99.4925	A. asperula	asperula	0	220		0.47	468			Cathy Downs	Kerr	Cathy Downs	41	41	41	41	41	41	41
2004	95					95		95	35.6413	-101.668			0			0.01	0			<Null>		Lake Meredith National Recreation Area	11	95	90	95	95	95	95
2016	22				24			24	27.5645	-99.4732	NA		0	0		0.075	0					UTSA Tyler_Sieboldt	22	22	22	22	22	22	22
2016	52			52				52	27.7436	-99.4432	NA		0	0		0.075	0					UTSA Tyler_Sieboldt	52	52	52	52	52	52	52
2015	81						82	82	27.7577	-98.1047	NA		0	0		0.075	0					UTSA Tyler_Sieboldt	81	81	81	81	81	81	81
2015	22							71	27.761	-98.1091	NA		0	0		0.075	0					UTSA Tyler_Sieboldt	22	22	22	22	22	22	22
2016	22		71					71	27.7632	-98.1073	NA		0	0		0.075	0					UTSA Tyler_Sieboldt	22	22	22	22	22	22	22
2015	22						71	71	27.7723	-99.4285	NA		0	0		0.075	0					UTSA Tyler_Sieboldt	22	22	22	22	22	22	22
2015	22		52					52	27.8968	-98.0883	NA		0	0		0.075	0					UTSA Tyler_Sieboldt	22	22	22	22	22	22	22
2015	52					71		71	27.898	-99.3971	NA		0	0		0.075	0					UTSA Tyler_Sieboldt	52	52	52	52	52	52	52
2015	52				71			71	27.898	-99.3971	NA		0	0		0.075	0					UTSA Tyler_Sieboldt	52	52	52	52	52	52	52
2016	81							71	27.9036	-98.0886	NA		0	0		0.075	0					UTSA Tyler_Sieboldt	81	81	81	81	81	81	81
2015	81						71	71	27.9037	-98.0886	NA		0	0		0.075	0					UTSA Tyler_Sieboldt	81	81	81	81	81	81	81
2016	52					71		71	27.9051	-99.3952	NA		0	0		0.075	0					UTSA Tyler_Sieboldt	52	52	52	52	52	52	52
2016	21							71	28.0291	-99.3587	NA		0	0		0.075	0					UTSA Tyler_Sieboldt	21	21	21	21	21	21	21
2015	21				71			71	28.0425	-99.3506	NA		0	0		0.075	0					UTSA Tyler_Sieboldt	21	21	21	21	21	21	21
2016	52	71						71	28.0509	-98.0968	Asclepias viridis	virdis	2	1		0.075	13					UTSA Tyler_Sieboldt	52	52	52	52	52	52	52
2015	52				52			52	28.0526	-98.0966	A. oenotheroides	oenotheroides	1	1		0.075	13					UTSA Tyler_Sieboldt	52	52	52	52	52	52	52
2015	52		52					52	28.0567	-98.0913	NA		0	0		0.075	0					UTSA Tyler_Sieboldt	52	52	52	52	52	52	52
2016	21					71		71	28.1758	-99.3177	NA		0	0		0.075	0					UTSA Tyler_Sieboldt	21	21	21	21	21	21	21
2015	23		52					52	28.1787	-99.3166	NA		0	0		0.075	0					UTSA Tyler_Sieboldt	23	23	23	23	23	23	23
2016	52					71		71	28.1928	-98.1046	NA		0	0		0.075	0					UTSA Tyler_Sieboldt	52	52	52	52	52	52	52
2015	22		52					52	28.1999	-98.1055	NA		0	0		0.075	0					UTSA Tyler_Sieboldt	22	22	22	22	22	22	22
2015	22					24		24	28.2038	-98.1053	NA		0	0		0.075	0					UTSA Tyler_Sieboldt	22	22	22	22	22	22	22
2015	52		52					52	28.2302	-98.1794	NA		0	0		0.075	0					UTSA Tyler_Sieboldt	52	52	52	52	52	52	52
2016	22						71	71	28.2785	-99.2849	NA		0	0		0.075	0					UTSA Tyler_Sieboldt	22	22	22	22	22	22	22
2015	52		52					52	28.3331	-99.2733	NA		0	0		0.075	0					UTSA Tyler_Sieboldt	52	52	52	52	52	52	52
2015	81	71						71	28.3388	-98.1217	NA		0	0		0.075	0					UTSA Tyler_Sieboldt	81	81	81	81	81	81	81
2016	24			21				21	28.3393	-98.1228	NA		0	0		0.075	0					UTSA Tyler_Sieboldt	24	24	24	24	24	24	24
2015	52			71				71	28.3855	-98.1585	NA		0	0		0.075	0					UTSA Tyler_Sieboldt	52	52	52	52	52	52	52
2016	23						71	71	28.4595	-99.2337	NA		0	0		0.075	0					UTSA Tyler_Sieboldt	23	23	23	23	23	23	23
2015	21		52					52	28.4699	-99.2305	NA		0	0		0.075	0					UTSA Tyler_Sieboldt	21	21	21	21	21	21	21
2015	81					71		71	28.4866	-98.1788	NA		0	0		0.075	0					UTSA Tyler_Sieboldt	81	81	81	81	81	81	81
2016	22				71			71	28.4898	-98.1795	NA		0	0		0.075	0					UTSA Tyler_Sieboldt	22	22	22	22	22	22	22
2016	22	71						71	28.5699	-99.2005	NA		0	0		0.075	0					UTSA Tyler_Sieboldt	22	22	22	22	22	22	22
2015	52	41						41	28.5933	-98.2237	A. viridis	virdis	14	11		0.075	147					UTSA Tyler_Sieboldt	52	52	52	52	52	52	52
2015	81			41				41	28.5967	-98.2252	NA		0	0		0.075	0					UTSA Tyler_Sieboldt	81	81	81	81	81	81	81
2016	22		52					52	28.6056	-98.2336	NA		0	0		0.075	0					UTSA Tyler_Sieboldt	22	22	22	22	22	22	22
2015	81						71	71	28.6128	-99.1875	NA		0	0		0.075	0					UTSA Tyler_Sieboldt	81	81	81	81	81	81	81
2016	82						71	71	28.71	-99.1587	NA		0	0		0.075	0					UTSA Tyler_Sieboldt	82	82	82	82	82	82	82
2016	52		41					41	28.7323	-98.298	NA		0	0		0.075	0					UTSA Tyler_Sieboldt	52	52	52	52	52	52	52
2015	52					71		71	28.7468	-99.1403	NA		0	0		0.075	0					UTSA Tyler_Sieboldt	52	52	52	52	52	52	52
2015	52				71			71	28.8301	-98.3694	NA		0	0		0.075	0					UTSA Tyler_Sieboldt	52	52	52	52	52	52	52
2015	90				41			41	28.8405	-98.3728	A. oenotheroides	oenotheroides	6	4		0.075	53					UTSA Tyler_Sieboldt	90	90	90	90	90	90	90
2016	52		52					52	28.8508	-99.11	NA		0	0		0.075	0					UTSA Tyler_Sieboldt	52	52	52	52	52	52	52
2016	52				81			81	28.8602	-98.3858	NA		0	0		0.075	0					UTSA Tyler_Sieboldt	52	52	52	52	52	52	52
2015	52				52			52	28.8673	-98.3055	A. oenotheroides	oenotheroides	1	1		0.075	13					UTSA Tyler_Sieboldt	52	52	52	52	52	52	52
2015	81	71						71	28.8717	-98.3122	NA		0	0		0.075	0					UTSA Tyler_Sieboldt	81	81	81	81	81	81	81
2015	23			71				71	28.8787	-99.1178	NA		0	0		0.075	0					UTSA Tyler_Sieboldt	52	52	52	52	52	52	23
2015	21			71				71	28.9399	-98.4752	NA		0	0		0.075	0					UTSA Tyler_Sieboldt	21	21	21	21	21	21	21
2015	23					71		71	28.9859	-98.4799	NA		0	0		0.075	0					UTSA Tyler_Sieboldt	23	23	23	23	23	23	23
2016	21			21				21	29.0078	-99.0588	NA		0	0		0.075	0					UTSA Tyler_Sieboldt	21	21	21	21	21	21	21
2015	21		52					52	29.0193	-99.0538	NA		0	0		0.075	0					UTSA Tyler_Sieboldt	21	21	21	21	21	21	21
2016	22		71					71	29.02	-98.4792	Asclepias oenotheroides	oenotheroides	13	6		0.075	80					UTSA Tyler_Sieboldt	22	22	22	22	22	22	22
2015	52				71			71	29.108	-98.9337	NA		0	0		0.075	0					UTSA Tyler_Sieboldt	52	52	52	52	52	52	52
2016	22						71	71	29.1794	-98.849	NA		0	0		0.075	0					UTSA Tyler_Sieboldt	22	22	22	22	22	22	22
2015	52						41	41	29.1877	-98.8168	NA		0	0		0.075	0					UTSA Tyler_Sieboldt	52	52	52	52	52	52	52
2015	82	81						81	29.2743	-98.5007	NA		0	0		0.075	0					UTSA Tyler_Sieboldt	82	82	82	82	82	82	82
2015	23			23				23	29.5121	-98.5958	NA		0	0		0.075	0					UTSA Tyler_Sieboldt	23	23	23	23	23	23	23
2015	22			23				23	29.5822	-98.6185	NA		0	0		0.075	0					UTSA Tyler_Sieboldt	22	22	22	22	22	22	22
2015	22				24			24	29.5826	-98.6187	A. asperula	asperula	1	1		0.075	13					UTSA Tyler_Sieboldt	22	22	22	22	22	22	22
2016	81					71		71	29.8976	-98.4112	NA		0	0		0.075	0					UTSA Tyler_Sieboldt	81	81	81	81	81	81	81
2016	52						71	71	29.9634	-98.4479	Asclepias asperula	asperula	28	5		0.075	67					UTSA Tyler_Sieboldt	52	52	52	52	52	52	52
2016	42						41	41	29.9634	-99.4732	NA		0	0		0.075	0					UTSA Tyler_Sieboldt	42	42	42	42	42	42	42
2015	42		42					42	29.9727	-98.4075	A. asperula	asperula	3	3		0.075	40					UTSA Tyler_Sieboldt	42	42	42	42	42	42	42
2015	21					71		71	29.9764	-98.4118	NA		0	0		0.075	0					UTSA Tyler_Sieboldt	21	21	21	21	21	21	21
2016	52				71			71	29.9836	-98.5568	Asclpeias asperula	asperula	27	10		0.075	133					UTSA Tyler_Sieboldt	52	52	52	52	52	52	52
2015	21				71			71	29.9836	-98.5582	NA		0	0		0.075	0					UTSA Tyler_Sieboldt	21	21	21	21	21	21	21
2016	52		52					52	29.9969	-98.8257	Asclpeias asperula	asperula	1	3		0.075	40					UTSA Tyler_Sieboldt	52	52	52	52	52	52	52
2016	52						71	71	29.9969	-98.8257	NA		0	0		0.075	0					UTSA Tyler_Sieboldt	52	52	52	52	52	52	52
2016	23	71						71	30.0353	-98.4113	Asclepias oenotheroides	oenotheroides	2	2		0.075	27					UTSA Tyler_Sieboldt	23	23	23	23	23	23	23
2016	22			71				71	30.0676	-99.0628	NA		0	0		0.075	0					UTSA Tyler_Sieboldt	22	22	22	22	22	22	22
2015	24			24				24	30.1025	-97.3298	NA		0	0		0.075	0					UTSA Tyler_Sieboldt	81	81	81	81	24	24	24
2015	52				71			71	30.1026	-99.1743	NA		0	0		0.075	0					UTSA Tyler_Sieboldt	52	52	52	52	52	52	52
2015	22			71				71	30.1306	-98.4067	A. asperula	asperula	7	3		0.075	40					UTSA Tyler_Sieboldt	22	22	22	22	22	22	22
2015	52	52						52	30.1388	-98.3928	A. asperula; A. verticulatta	mixed	46	9		0.075	120					UTSA Tyler_Sieboldt	52	52	52	52	52	52	52
2015	22		22					22	30.1495	-96.3949	A. asperula; A. viridis (2-2)	mixed	3	3		0.075	40					UTSA Tyler_Sieboldt	22	22	22	22	22	22	22
2016	21			71				71	30.1498	-98.3947	Asclpeias asperula	asperula	111	35		0.075	467					UTSA Tyler_Sieboldt	21	21	21	21	21	21	21
2016	21						71	71	30.1499	-98.3946	NA		0	0		0.075	0					UTSA Tyler_Sieboldt	21	21	21	21	21	21	21
2016	42	71	52	71	71	71	71	71	30.1537	-98.3913	Asclepias asperula	asperula	508	112		0.075	1493					UTSA Tyler_Sieboldt	42	42	42	42	42	42	42
2015	21						71	71	30.1687	-99.3671	A. asperula; A. viridis	mixed	14	5		0.075	67					UTSA Tyler_Sieboldt	21	21	21	21	21	21	21
2016	42					41		41	30.19	-98.3265	Asclepias viridis (3-3); A. asperula (2-2); A. oenotheroides (1-1)	mixed	6	6		0.075	80					UTSA Tyler_Sieboldt	42	42	42	42	42	42	42
2016	71						71	71	30.2059	-98.1296	NA		0	0		0.075	0					UTSA Tyler_Sieboldt	71	71	71	71	71	71	71
2015	22					71		71	30.2066	-98.1386	NA		0	0		0.075	0					UTSA Tyler_Sieboldt	22	22	22	22	22	22	22
2016	21			71				71	30.2078	-99.3872	Asclepias oenotheroides	oenotheroides	21	4		0.075	53					UTSA Tyler_Sieboldt	21	21	21	21	21	21	21
2015	52			42				42	30.2093	-98.2959	NA		0	0		0.075	0					UTSA Tyler_Sieboldt	52	52	52	52	52	52	52
2016	21					71		71	30.2152	-97.1416	NA		0	0		0.075	0					UTSA Tyler_Sieboldt	21	21	21	21	21	21	21
2016	21				81			81	30.2152	-97.1416	NA		0	0		0.075	0					UTSA Tyler_Sieboldt	21	21	21	21	21	21	21
2015	22				21			21	30.2156	-97.149	NA		0	0		0.075	0					UTSA Tyler_Sieboldt	22	22	22	22	22	22	22
2016	81			81				81	30.2305	-97.0433	NA		0	0		0.075	0					UTSA Tyler_Sieboldt	81	81	81	81	81	81	81
2015	81				81			81	30.2367	-97.0059	NA		0	0		0.075	0					UTSA Tyler_Sieboldt	81	81	81	81	81	81	81
2015	42					42		42	30.2532	-98.2532	NA		0	0		0.075	0					UTSA Tyler_Sieboldt	42	42	42	42	42	42	42
2016	22			71				71	30.289	-99.5243	Asclepias asperula	asperula	10	1		0.075	13					UTSA Tyler_Sieboldt	22	22	22	22	22	22	22
2016	22			42				42	30.289	-99.5242	NA		0	0		0.075	0					UTSA Tyler_Sieboldt	22	22	22	22	22	22	22
2016	22					71		71	30.2965	-98.3965	NA		0	0		0.075	0					UTSA Tyler_Sieboldt	22	22	22	22	22	22	22
2016	52						71	71	30.3202	-96.9295	NA		0	0		0.075	0					UTSA Tyler_Sieboldt	52	52	52	52	52	52	52
2015	21		71					71	30.3995	-98.361	A. asperula	asperula	36	13		0.075	173					UTSA Tyler_Sieboldt	21	21	21	21	21	21	21
2015	21	71						71	30.3995	-98.361	A. asperula	asperula	9	6		0.075	80					UTSA Tyler_Sieboldt	21	21	21	21	21	21	21
2016	21	71						71	30.4196	-96.8073	Asclpeias viridis; A. asperula (1-1)	mixed	5	2		0.075	27					UTSA Tyler_Sieboldt	21	21	21	21	21	21	21
2016	22		52					52	30.4278	-98.3461	Asclepias asperula	asperula	197	35		0.075	467					UTSA Tyler_Sieboldt	22	22	22	22	22	22	22
2016	23		52					52	30.4322	-99.7043	NA		0	0		0.075	0					UTSA Tyler_Sieboldt	23	23	23	23	23	23	23
2016	23		52					52	30.4322	-99.7042	NA		0	0		0.075	0					UTSA Tyler_Sieboldt	23	23	23	23	23	23	23
2016	24					71		71	30.4434	-100.212	NA		0	0		0.075	0					UTSA Tyler_Sieboldt	24	24	24	24	24	24	24
2015	81		71					71	30.4512	-96.789	NA		0	0		0.075	0					UTSA Tyler_Sieboldt	81	81	81	81	81	81	81
2015	21		71					71	30.4516	-99.7224	A. asperula	asperula	2	2		0.075	27					UTSA Tyler_Sieboldt	21	21	21	21	21	21	21
2016	52	52						52	30.4812	-100.067	NA		0	0		0.075	0					UTSA Tyler_Sieboldt	52	52	52	52	52	52	52
2015	22			71				71	30.4868	-100.038	A. asperula	asperula	13	8		0.075	107					UTSA Tyler_Sieboldt	22	22	22	22	22	22	22
2016	52				71			71	30.4913	-99.7484	NA		0	0		0.075	0					UTSA Tyler_Sieboldt	52	52	52	52	52	52	52
2015	52			42				42	30.4939	-100.358	NA		0	0		0.075	0					UTSA Tyler_Sieboldt	52	52	52	52	52	52	52
2015	52		52					52	30.4939	-100.358	NA		0	0		0.075	0					UTSA Tyler_Sieboldt	52	52	52	52	52	52	52
2016	21			71				71	30.5103	-100.394	Asclepias asperula	asperula	50	2		0.075	27					UTSA Tyler_Sieboldt	21	21	21	21	21	21	21
2016	81			71				71	30.5186	-96.7236	NA		0	0		0.075	0					UTSA Tyler_Sieboldt	81	81	81	81	81	81	81
2015	52				71			71	30.5235	-98.2875	A. asperula	asperula	4	2		0.075	27					UTSA Tyler_Sieboldt	52	52	52	52	52	52	52
2016	41					71		71	30.5514	-98.2753	NA		0	0		0.075	0					UTSA Tyler_Sieboldt	41	41	41	41	41	41	41
2015	21						71	71	30.5544	-96.6769	NA		0	0		0.075	0					UTSA Tyler_Sieboldt	21	21	21	21	21	21	21
2016	23	71						71	30.5644	-100.531	Asclepias asperula	asperula	13	2		0.075	27					UTSA Tyler_Sieboldt	52	52	23	23	23	23	23
2015	81			90				90	30.5862	-96.0913	NA		0	0		0.075	0					UTSA Tyler_Sieboldt	81	81	81	81	81	81	81
2016	23					71		71	30.5894	-100.677	NA		0	0		0.075	0					UTSA Tyler_Sieboldt	23	23	23	23	23	23	23
2015	21					71		71	30.5938	-95.9227	NA		0	0		0.075	0					UTSA Tyler_Sieboldt	21	21	21	21	21	21	21
2016	22					71		71	30.595	-96.0605	NA		0	0		0.075	0					UTSA Tyler_Sieboldt	22	22	22	22	22	22	22
2016	22			41				41	30.5961	-95.9205	NA		0	0		0.075	0					UTSA Tyler_Sieboldt	22	22	22	22	22	22	22
2016	21		71					71	30.6109	-96.5685	NA		0	0		0.075	0					UTSA Tyler_Sieboldt	21	21	21	21	21	21	21
2015	52						52	52	30.621	-98.2585	A. asperula	asperula	4	1		0.075	13					UTSA Tyler_Sieboldt	52	52	52	52	52	52	52
2016	52			71				71	30.631	-100.858	NA		0	0		0.075	0					UTSA Tyler_Sieboldt	52	52	52	52	52	52	52
2016	22			71				71	30.6311	-100.858	NA		0	0		0.075	0					UTSA Tyler_Sieboldt	22	22	22	22	22	22	22
2015	81					71		71	30.6416	-96.2524	NA		0	0		0.075	0					UTSA Tyler_Sieboldt	81	81	81	81	81	81	81
2015	22				71			71	30.6444	-96.5036	NA		0	0		0.075	0					UTSA Tyler_Sieboldt	22	22	22	22	22	22	22
2016	23			42				42	30.6623	-96.4188	NA		0	0		0.075	0					UTSA Tyler_Sieboldt	23	23	23	23	23	23	23
2015	81	71						71	30.6626	-96.4185	NA		0	0		0.075	0					UTSA Tyler_Sieboldt	81	81	81	81	81	81	81
2015	42						71	71	30.6717	-95.7903	NA		0	0		0.075	0					UTSA Tyler_Sieboldt	42	42	42	42	42	42	42
2015	52	52						52	30.6717	-101.004	NA		0	0		0.075	0					UTSA Tyler_Sieboldt	52	52	52	52	52	52	52
2016	21				71			71	30.672	-101	Asclepias asperula	asperula	208	37		0.075	493					UTSA Tyler_Sieboldt	21	21	21	21	21	21	21
2015	21		52					52	30.6729	-101.004	NA		0	0		0.075	0					UTSA Tyler_Sieboldt	21	21	21	21	21	21	21
2016	22		71					71	30.6764	-95.7752	Asclepias viridis	virdis	119	97		0.075	1293					UTSA Tyler_Sieboldt	22	22	22	22	22	22	22
2016	81				81			81	30.6855	-95.6928	NA		0	0		0.075	0					UTSA Tyler_Sieboldt	81	81	81	81	81	81	81
2015	21						71	71	30.6917	-98.2572	A. asperula	asperula	84	19		0.075	253					UTSA Tyler_Sieboldt	21	21	21	21	21	21	21
2015	22		71					71	30.7007	-95.618	NA		0	0		0.075	0					UTSA Tyler_Sieboldt	22	22	22	22	22	22	22
2016	21				71			71	30.7018	-98.2513	Asclepias asperula	asperula	21	7		0.075	93					UTSA Tyler_Sieboldt	21	21	21	21	21	21	21
2015	22						22	22	30.7056	-96.3445	NA		0	0		0.075	0					UTSA Tyler_Sieboldt	22	22	22	22	22	22	22
2016	42			71				71	30.7059	-95.4787	Asclpeias viridis	virdis	2	2		0.075	27					UTSA Tyler_Sieboldt	42	42	42	42	42	42	42
2015	22					71		71	30.7089	-94.9032	NA		0	0		0.075	0					UTSA Tyler_Sieboldt	22	22	22	22	22	22	22
2016	22	71						71	30.7105	-94.8852	NA		0	0		0.075	0					UTSA Tyler_Sieboldt	22	22	22	22	22	22	22
2015	71						71	71	30.7233	-98.24	A. asperula	asperula	32	18		0.075	240					UTSA Tyler_Sieboldt	71	71	71	71	71	71	71
2015	21			71				71	30.7427	-95.3149	NA		0	0		0.075	0					UTSA Tyler_Sieboldt	21	21	21	21	21	21	21
2016	42						71	71	30.7441	-95.3014	NA		0	0		0.075	0					UTSA Tyler_Sieboldt	42	42	42	42	42	42	42
2016	42	71						71	30.7522	-94.597	NA		0	0		0.075	0					UTSA Tyler_Sieboldt	52	52	52	52	52	42	42
2015	21				21			21	30.7538	-94.569	NA		0	0		0.075	0					UTSA Tyler_Sieboldt	21	21	21	21	21	21	21
2015	21	71						71	30.7607	-95.0266	NA		0	0		0.075	0					UTSA Tyler_Sieboldt	21	21	21	21	21	21	21
2016	42		43					43	30.7654	-95.2702	Asclepias viridis	virdis	38	23		0.075	307					UTSA Tyler_Sieboldt	42	42	42	42	42	42	42
2015	43		42					42	30.7706	-94.4457	NA		0	0		0.075	0					UTSA Tyler_Sieboldt	43	43	43	43	43	43	43
2016	42					71		71	30.7716	-94.4431	NA		0	0		0.075	0					UTSA Tyler_Sieboldt	42	42	42	42	42	42	42
2015	21						71	71	30.7951	-95.1655	NA		0	0		0.075	0					UTSA Tyler_Sieboldt	21	21	21	21	21	21	21
2016	22	71						71	30.7987	-95.0579	Asclpeias viridis	virdis	70	30		0.075	400					UTSA Tyler_Sieboldt	22	22	22	22	22	22	22
2015	21	71						71	30.8207	-98.2386	A. viridis	virdis	2	1		0.075	13					UTSA Tyler_Sieboldt	21	21	21	21	21	21	21
2015	21			71				71	30.8207	-98.2385	A. asperula	asperula	3	1		0.075	13					UTSA Tyler_Sieboldt	21	21	21	21	21	21	21
2016	22					71		71	30.8385	-94.2804	Asclepias viridis	virdis	5	3		0.075	40					UTSA Tyler_Sieboldt	22	22	22	22	22	22	22
2015	21						71	71	30.8408	-94.2692	NA		0	0		0.075	0					UTSA Tyler_Sieboldt	21	21	21	21	21	21	21
2015	21				71			71	30.8408	-94.2692	NA		0	0		0.075	0					UTSA Tyler_Sieboldt	21	21	21	21	21	21	21
2016	52				71			71	30.847	-98.2369	Asclepias asperula	asperula	406	123		0.075	1640					UTSA Tyler_Sieboldt	52	52	52	52	52	52	52
2016	22			71				71	30.865	-94.1201	NA		0	0		0.075	0					UTSA Tyler_Sieboldt	22	22	22	22	22	22	22
2015	22	71						71	30.9188	-93.9996	NA		0	0		0.075	0					UTSA Tyler_Sieboldt	22	22	22	22	22	22	22
2015	52			41				41	30.9698	-98.7155	NA		0	0		0.075	0					UTSA Tyler_Sieboldt	52	52	52	52	52	52	52
2015	42	71						71	30.9769	-98.2073	A. asperula	asperula	4	4		0.075	53					UTSA Tyler_Sieboldt	42	42	42	42	42	42	42
2016	22	71	71					71	30.9788	-98.2062	Asclepias asperula	asperula	96	29		0.075	387					UTSA Tyler_Sieboldt	22	22	22	22	22	22	22
2015	71	43						43	31.045	-98.1757	A. asperula	asperula	12	11		0.075	147					UTSA Tyler_Sieboldt	71	71	71	71	71	71	71
2016	21	71						71	31.0851	-93.9859	NA		0	0		0.075	0					UTSA Tyler_Sieboldt	21	21	21	21	21	21	21
2016	21				71			71	31.1094	-98.1957	Asclepias asperula	asperula	225	34		0.075	453					UTSA Tyler_Sieboldt	21	21	21	21	21	21	21
2016	43	52	52	42	52	42	52	52	31.1171	-93.9866	NA		0	0		0.075	0					UTSA Tyler_Sieboldt	43	43	43	43	43	43	43
2015	71		71					71	31.1213	-98.1915	A. asperula	asperula	47	27		0.075	360					UTSA Tyler_Sieboldt	71	71	71	71	71	71	71
2015	52	71						71	31.1282	-98.1892	NA		0	0		0.075	0					UTSA Tyler_Sieboldt	52	52	52	52	52	52	52
2015	22			41				41	31.2302	-93.9857	NA		0	0		0.075	0					UTSA Tyler_Sieboldt	22	22	22	22	22	22	22
2016	90						41	41	31.2355	-93.993	Asclpeias viridis	virdis	26	18		0.075	240					UTSA Tyler_Sieboldt	90	90	90	90	90	90	90
2015	21			71				71	31.2517	-98.1775	A. asperula	asperula	12	8		0.075	107					UTSA Tyler_Sieboldt	21	21	21	21	21	21	21
2015	21	71		41				41	31.2521	-98.1774	NA		0	0		0.075	0					UTSA Tyler_Sieboldt	21	21	21	21	21	21	21
2016	71					71		71	31.2631	-98.1753	Asclepias asperula	asperula	228	29		0.075	387					UTSA Tyler_Sieboldt	71	71	71	71	71	71	71
2015	22		42					42	31.3856	-98.1751	A. asperula	asperula	1	1		0.075	13					UTSA Tyler_Sieboldt	22	22	22	22	22	22	22
2016	21					71		71	31.4005	-98.1726	Asclepias asperula	asperula	33	8		0.075	107					UTSA Tyler_Sieboldt	21	21	21	21	21	21	21
2015	52		71					71	31.503	-98.142	A. asperula	asperula	46	29		0.075	387					UTSA Tyler_Sieboldt	52	52	52	52	52	52	52
2015	52					71		71	31.515	-98.1487	A. asperula	asperula	7	2		0.075	27					UTSA Tyler_Sieboldt	52	52	52	52	52	52	52
2016	52			71				71	31.5323	-98.1524	Asclepias asperula	asperula	9	4		0.075	53					UTSA Tyler_Sieboldt	52	52	52	52	52	52	52
2015	71	71						71	31.5877	-98.1557	A. viridis	virdis	1	1		0.075	13					UTSA Tyler_Sieboldt	71	71	71	71	71	71	71
2015	52				81			81	31.6719	-98.1381	A. asperula	asperula	10	4		0.075	53					UTSA Tyler_Sieboldt	52	52	52	52	52	52	52
2015	21		52					52	31.6721	-98.1387	NA		0	0		0.075	0					UTSA Tyler_Sieboldt	21	21	21	21	21	21	21
2015	71		52					52	31.8093	-98.1147	A. asperula	asperula	77	35		0.075	467					UTSA Tyler_Sieboldt	71	71	71	71	71	71	71
2015	42	52						52	31.8097	-98.1062	A. asperula	asperula	43	16		0.075	213					UTSA Tyler_Sieboldt	42	71	71	52	42	42	42
2015	21	71						71	31.9402	-98.0576	A. viridis	virdis	3	1		0.075	13					UTSA Tyler_Sieboldt	21	21	21	21	21	21	21
2015	23						22	22	31.9853	-98.0353	NA		0	0		0.075	0					UTSA Tyler_Sieboldt	23	23	23	23	23	23	23
2016	42					71		71	31.9915	-98.0419	Asclepias asperula	asperula	440	72		0.075	960					UTSA Tyler_Sieboldt	42	42	42	42	42	42	42
2016	52		52					52	32.0128	-98.2089	NA		0	0		0.075	0					UTSA Tyler_Sieboldt	52	52	52	52	52	52	52
2015	21						71	71	32.0646	-98.0945	A. asperula	asperula	41	18		0.075	240					UTSA Tyler_Sieboldt	21	21	21	21	21	21	21
2015	42	71	71	71	71	71	22	71	32.0651	-98.0948	A. asperula	asperula	137	26		0.075	347					UTSA Tyler_Sieboldt	42	42	42	42	42	42	42
2016	21						71	71	32.1278	-98.1295	Asclepias asperula (187-43); A. oenotheroides (5-2)	mixed	187	43		0.075	573					UTSA Tyler_Sieboldt	21	21	21	21	21	21	21
2015	42			41				41	32.1875	-98.1352	A. verticulatta	verticulatta	1	1		0.075	13					UTSA Tyler_Sieboldt	42	42	42	42	42	42	42
2015	42	41						41	32.1906	-98.1733	NA		0	0		0.075	0					UTSA Tyler_Sieboldt	42	42	42	42	42	42	42
2015	71			71				71	32.3417	-98.1728	NA		0	0		0.075	0					UTSA Tyler_Sieboldt	71	71	71	71	71	71	71
2015	21	71						71	32.3651	-98.1751	NA		0	0		0.075	0					UTSA Tyler_Sieboldt	21	21	21	21	21	21	21
2015	71				81			81	32.4067	-98.154	A. asperula	asperula	24	21		0.075	280					UTSA Tyler_Sieboldt	71	71	71	71	71	71	71
2016	71				21			21	32.4123	-98.156	Asclepias asperula	asperula	78	12		0.075	160					UTSA Tyler_Sieboldt	71	71	71	71	71	71	71
2016	41					71		71	32.5072	-98.1318	Asclepias asperula (350-84); A. viridis (4-1)	mixed	354	85		0.075	1133					UTSA Tyler_Sieboldt	41	41	41	41	41	41	41
2015	21				71			71	32.5275	-98.1258	A. viridis	virdis	103	58		0.075	773					UTSA Tyler_Sieboldt	21	21	21	21	21	21	21
2015	21					71		71	32.5275	-98.1257	A. asperula	asperula	21	4		0.075	53					UTSA Tyler_Sieboldt	21	21	21	21	21	21	21
2015	21				71			71	32.5277	-98.1257	NA		0	0		0.075	0					UTSA Tyler_Sieboldt	21	21	21	21	21	21	21
2015	21				21			21	32.6315	-98.1073	A. viridis	virdis	1	1		0.075	13					UTSA Tyler_Sieboldt	21	21	21	21	21	21	21
2015	71	71						71	32.6538	-98.0923	NA		0	0		0.075	0					UTSA Tyler_Sieboldt	71	71	71	71	71	71	71
2016	71		52					52	32.7774	-98.1067	NA		0	0		0.075	0					UTSA Tyler_Sieboldt	71	71	71	71	71	71	71
2015	21			71				71	32.784	-98.1104	NA		0	0		0.075	0					UTSA Tyler_Sieboldt	21	21	21	21	21	21	21
2015	41			42				42	32.7867	-98.1063	NA		0	0		0.075	0					UTSA Tyler_Sieboldt	71	71	71	71	71	71	41
2015	71						41	41	32.9098	-98.0815	NA		0	0		0.075	0					UTSA Tyler_Sieboldt	71	71	71	71	71	71	71
2015	21		71					71	32.9099	-98.0803	NA		0	0		0.075	0					UTSA Tyler_Sieboldt	21	21	21	21	21	21	21
2016	21				71			71	32.9378	-98.0679	NA		0	0		0.075	0					UTSA Tyler_Sieboldt	21	21	21	21	21	21	21
2015	71						71	71	33.0906	-98.0701	A. viridis	virdis	1	1		0.075	13					UTSA Tyler_Sieboldt	71	71	71	71	71	71	71
2015	71	71						71	33.0906	-98.07	A. oenotheroides	oenotheroides	21	7		0.075	93					UTSA Tyler_Sieboldt	71	71	71	71	71	71	71
2015	21			71				71	33.1824	-98.123	A. viridis	virdis	5	3		0.075	40					UTSA Tyler_Sieboldt	21	21	21	21	21	21	21
2015	71	71						71	33.19	-98.1403	NA		0	0		0.075	0					UTSA Tyler_Sieboldt	71	71	71	71	71	71	71
2016	71	71						71	33.1932	-98.1417	NA		0	0		0.075	0					UTSA Tyler_Sieboldt	71	71	71	71	71	71	71
2016	21						71	71	33.271	-98.2823	NA		0	0		0.075	0					UTSA Tyler_Sieboldt	21	21	21	21	21	21	21
2015	41					71		71	33.2718	-98.2834	NA		0	0		0.075	0					UTSA Tyler_Sieboldt	41	41	41	41	41	41	41
2015	21						71	71	33.2725	-98.2846	A. verticillata	verticillata	12	9		0.075	120					UTSA Tyler_Sieboldt	21	21	21	21	21	21	21
0	71				81			81	33.3066	-96.2416	Asclepias verticillata	verticillate	0	0.5	Estimated from percent cover	0.36	1	Averaged across years	0.5			TNC Clymer Meadow	52	52	71	71	71	52	52
0	71					71		71	33.3068	-96.2441	Asclepias viridis, verticillata	mixed	0	1.25	Estimated from percent cover	0.36	3	Averaged across years	1.25			TNC Clymer Meadow	71	71	71	52	71	52	52
0	41	71	52	71	71	71	81	71	33.3079	-96.2535	Asclepias viridis	virdis	0	8.5	Estimated from percent cover	0.36	24	Averaged across years	8.5			TNC Clymer Meadow	41	41	41	41	41	41	41
0	71			71				71	33.3099	-96.24	Asclepias sp.	mixed	0	1.28571	Estimated from percent cover	0.36	4	Averaged across years	1.28571			TNC Clymer Meadow	71	41	71	71	71	81	71
0	81				81			81	33.3107	-96.2413			0	0	Estimated from percent cover	0.36	0	Averaged across years	0			TNC Clymer Meadow	81	81	81	81	81	81	81
0	71	71						71	33.3117	-96.2469	Asclepias viridis	virdis	0	5.25	Estimated from percent cover	0.36	15	Averaged across years	5.25			TNC Clymer Meadow	71	71	71	71	71	71	71
0	71			71				71	33.3122	-96.2482	Asclepias viridis	virdis	0	2.25	Estimated from percent cover	0.36	6	Averaged across years	2.25			TNC Clymer Meadow	71	71	71	71	71	71	71
0	71		52					52	33.3128	-96.2461	Asclepias viridis	virdis	0	1	Estimated from percent cover	0.36	3	Averaged across years	1			TNC Clymer Meadow	71	71	71	71	71	71	71
0	71			71				71	33.3128	-96.2428	Asclepias viridis	virdis	0	0.75	Estimated from percent cover	0.36	2	Averaged across years	0.75			TNC Clymer Meadow	71	71	71	71	71	71	71
2016	22			71				71	33.3855	-98.3629	Asclepias asperula (85-14); A. viridis (8-2)	mixed	85	14		0.075	187					UTSA Tyler_Sieboldt	22	22	22	22	22	22	22
2015	52				71			71	33.4913	-98.0442	NA		0	0		0.075	0					UTSA Tyler_Sieboldt	52	52	52	52	52	52	52
2015	71					71		71	33.4967	-98.4475	A. viridis	virdis	3	2		0.075	27					UTSA Tyler_Sieboldt	71	71	71	71	71	71	71
2016	21						71	71	33.5082	-98.4465	NA		0	0		0.075	0					UTSA Tyler_Sieboldt	21	21	21	21	21	21	21
2015	71			41				41	33.6045	-98.6075	A. asperula	asperula	2	1		0.075	13					UTSA Tyler_Sieboldt	71	71	71	71	71	71	71
2015	71	71						71	33.6335	-98.4655	NA		0	0		0.075	0					UTSA Tyler_Sieboldt	71	71	71	71	71	71	71
2015	23			71				71	33.6437	-98.4576	NA		0	0		0.075	0					UTSA Tyler_Sieboldt	23	23	23	23	23	23	23
2015	52				52			52	33.7218	-98.4753	NA		0	0		0.075	0					UTSA Tyler_Sieboldt	52	52	52	52	52	52	52
2015	71			22				22	33.8248	-98.4861	NA		0	0		0.075	0					UTSA Tyler_Sieboldt	71	71	71	71	71	71	71
2015	82	52						52	34.0382	-98.7438	NA		0	0		0.075	0					UTSA Tyler_Sieboldt	82	82	82	82	82	82	82

## Sheet: Field descriptions
Credits
Original data compiled by R. Hatfield, the Xerces Society for USGS. Data used in the analyses is a subset of the broader dataset that includes data in Oklahoma and presence/absence data. Only density data was analyzed and included here. Many fields are from the original daa but we added fields associated with NLCD class validation (#7-14, and #28-34)	Original description. This database was compiled by the Xerces Society for the USGS and the Monarch Conservation Science Partnership. Data were included from multiple different sources and permission to use these data were granted for the express purpose of estimating milkweed density in Oklahoma and Texas. Permission to use these data for any other purpose cannot be granted by the Xerces Society…
Fields	Description
year	Year of sighting
LandCover_Yrmatch	NLCD Land cover class based on the closest NLCD year relative to the sampling year
OBS_NLCD_JD	JD's imagery interpretation of land cover at sampling location
OBS_NLCD_ZA	ZA's imagery interpretation of land cover at sampling location
OBS_NLCD_PI	PI's imagery interpretation of land cover at sampling location
OBS_NLCD_MD	MD's imagery interpretation of land cover at sampling location
OBS_NLCD_LC	LC's imagery interpretation of land cover at sampling location
OBS_NLCD_JM	JM's imagery interpretation of land cover at sampling location
NEWVerified_LandCover	Combined new, imagery-verified NLCD land cover class for the sampling location
decimalLatitude	Latitude
decimalLongitude	Longitude
Identification	Milkweed species
stems	number of recorded stems
plants	number of recorded plants
plantsNotes	Notes if number of individuals was estimated based on percent cover or some other reported metric
sampleSize	area surveyed in hectares
plnt_ha	plants/sampleSize
measurement_time	Nearly all samples were done in a single year but some were reported as averages across years and are labelled "averaged across years"
percentCover	Reported %cover
recordedBy	Who recorded the sighting
county	County
datasetName	Source of Data
nlcd_01	NLCD land cover class in 2001
nlcd_04	NLCD land cover class in 2004
nlcd_06	NLCD land cover class in 2006
nlcd_08	NLCD land cover class in 2008
nlcd_11	NLCD land cover class in 2011
nlcd_13	NLCD land cover class in 2013
nlcd_16	NLCD land cover class in 2016
Data Providers	Contact information/url/citation
BOCA CHICA	USFWS: Wahl, Kimberly <kimberly_wahl@fws.gov>
Calvert 1999	Calvert W. 1999. Patterns in the spatial and temporal use of milkweeds (Asclepiadaceae) by monarch butterflies (Danaus plexippus L.) during fall 1996. Journal of the Lepidopterists Society. 53(1). 37-44.
Cathy Downs	Monarch Watch - cdowns@monarchwatch.org
Chickasaw NRA	NPS Vegetation Inventory - https://science.nature.nps.gov/im/inventory/veg/products.cfm
FODANHS	NPS Vegetation Inventory - https://science.nature.nps.gov/im/inventory/veg/products.cfm
iNaturalist	iNaturalist.org
Kimberly Wahl	USFWS Plant Ecologist: kimberly_wahl@fws.gov
Kristen Baum	Associate Professor - Oklahoma State University: kristen.baum@okstate.edu
Lake Meredith National Recreation Area	NPS Vegetation Inventory - https://science.nature.nps.gov/im/inventory/veg/products.cfm
LBJWC	Lady Bird Johnson Wildflower Center: Minnette Marr - mmarr@wildflower.org
LYJO NP	NPS Vegetation Inventory - https://science.nature.nps.gov/im/inventory/veg/products.cfm
McGlinn_et_al-2010-Ecology	McGlinn, D., Earls, P., and Palmer, M. W. 2010. A 12-year study on the scaling of vascular plant composition in an Oklahoma tallgrass prairie. Ecology. 9(16) [Available at http://esapubs.org/archive; E091-124].
NPS_Vegetation	NPS Vegetation Inventory - https://science.nature.nps.gov/im/inventory/veg/products.cfm
SAMNHP	NPS Vegetation Inventory - https://science.nature.nps.gov/im/inventory/veg/products.cfm
Suneeti Jog NSUOK	Suneeti Jog: jog@nsuok.edu
TNC Clymer Meadow	Charlotte Reemts TNC: creemts@tnc.org
USGS BISON	https://bison.usgs.gov/
UTSA Tyler_Sieboldt	Tyler Sieboldt and Jan Bush , University of Texas at San Antonio: TYLER.SEIBOLDT@UTSA.EDU; JANIS.BUSH@UTSA.EDU
