# Supplementary material for: Changes in landscape and climate in Mexico and Texas reveal small effects on migratory habitat of monarch butterflies (Danaus plexippus)
Source: Sci Rep. 2024 Mar 20;14:6703. doi: 10.1038/s41598-024-56693-z (PMC10954652; doi:10.1038/s41598-024-56693-z)
Supplement: Supplementary file 6 — Supplementary Information 6. [file 41598_2024_56693_MOESM6_ESM.xlsx]

## Sheet: Data 6
NLCD2011	NLCD classification	N	Probability of zero	mean (plnts_ha)	Standard deviation (plnts_ha)	Weibull	Gamma	Exponential	Poisson	Negative Binomial	ZIP (Nelder-Mead)	ZIP (L_FBGS-B)	ZIP (Control/Trace)	ZIP (on non discrete)	Zero-inflated neg. binomial	Final Distribution	Parameters				From 10000 samples of of parameter values
11	Open Water	0		0													Mu	Sigma	Size	Rho	Mean	sd
21	Developed, Open space	7	0.57	30.43	59.002	65.8153	65.8153	65.8153	549.763	47.2965	200.374	200.374	200.374	200.374	47.0943	ZINB	70.0082		1	0.565159	28.72	53.57
22	Developed, Low Intensity	4	0.75	10	20	33.8762	30.4207	28.4207	118.434	19.4364	N/A	14.0296	N/A	N/A	19.8512	ZINB	40	0.75	0.9999	0.743573	8.55	23.57
23	Developed, Medium Intensity	2	1	0												ZINB	26.5	0.75	1	0.736362	6.77	17.22
24	Developed, High Intensity	4	0.75	3.25	6.5	32.0763	21.4292	19.4292	42.4593	16.7099	12.9143	12.9143	12.9143	12.9143	17.5496	ZIP	12	0.75	1	0.729152	3.07	8.06
31	Barren Land	3	1	0																	0
41	Deciduous Forest	79	su	37.35	208.91	734.013	734.013	732.013	17983.2	196.97	5846.58	5846.58	5846.58	5848.2	195.275	ZINB	273.79		0.403189	0.863609	41.15	179.8
42	Evergreen Forest	25	0.76	6.74	12.95	185.292	149.397	147.397	532.052	91.5731	79.2408	79.2408	79.2408	79.0623	85.3961	ZIP	27.1654	0.759985	0.9999	0.751132	5.934	11.55
43	Mixed Forest	9	0.778	50.44	107.79	92.9702	92.5757	90.5757	1439.71	43.2208	85.5465	N/A	85.5465	85.5465	41.2257	ZINB	226.017		0.999999	0.776805	39.98	113.47
52	Shrub/Scrub	214	0.91	8.97	50.34	1587.65	1370.88	1368.88	12060	354.039	2891.54	2891.54	2891.54	2893.33	345.718	ZINB	97.0215		0.640512	0.907516	9.82	47.14
71	Grassland/Herbaceous	229	0.069	67.36	216.92	2381.81	2381.81	2379.81	62301.8	1187.2	26151.1	26151.1	26151.1	26152.7	1162.96	ZINB	208.797		0.484877	0.67594	64.22	185.96
81	Pasture/Hay	21	0.81	20.67	64.13	175.784	173.198	171.198	1892.34	68.9763	475.448	475.448	475.448	475.448	70.3184	NB	20.6286		0.0335939		23.48	131.05
82	Cultivated Crops	7	1	0																	0
90	Woody Wetlands	5	1	0																	0
95	Emergent Herbacious Wetlands	4	1	0																	0
		613
